# Supplementary material for: Thylakoids reorganization enables driving photosynthesis under far‐red light in the microalga Nannochloropsis gaditana
Source: New Phytol. 2025 Dec 3;249(4):1785–99. doi: 10.1111/nph.70786 (PMC12825400; doi:10.1111/nph.70786)
Supplement: Supplementary file 1 — Dataset S1 Datasheet for Figs 1‐4 and Fig. 6. [file NPH-249-1785-s002.xlsx]

## Sheet: Fig 1
	Fig. 1a			Fig. 1b			Fig. 1c							Fig. 1f			Fig. 1g								Fig. 1h				Fig. 1i
	Growth rate µ (d-1)			Cell diameter (µm)			Chl a µg pigm / 10^6 cells		Cars µg pigm / 10^6 cells		Chl a/Cars			Area of chl fluo (µm^2)				Absorbance								Reflected light (%)				Transmitted light (%)
	SOL	FR		SOL	FR		SOL	FR	SOL	FR	SOL	FR		SOL	FR		Wavelength (nm)	SOL			FR				Wavelength (nm)	SOL	FR		Wavelength (nm)	SOL		FR
	0.378534	0.0959879		5.1	3.7		0.034267	0.103744	0.0104751	0.0260536	3.27128	3.98192		2.02	2.577		400	0.274113	0.273358	0.270984	0.363095	0.358537	0.361306		400.026	61.5809	37.5476		400	55.3661	54.4772	40.8276	40.832
	0.657972	0.0856884		4	4.6		0.0348582	0.108701	0.010631	0.0270881	3.27891	4.01287		2.65	3.549		400.4	0.274486	0.274095	0.271461	0.364111	0.359061	0.362008		400.404	63.5682	35.0664		400.4	55.2793	54.3832	40.8073	40.7908
	0.352734	0.0868259		4.1	3.9		0.0342085	0.11862	0.0104489	0.0284817	3.27388	4.1648		2.06	3.907		400.8	0.273934	0.273934	0.27197	0.364063	0.359689	0.362385		400.782	57.6034	33.2547		400.8	55.2956	54.3703	40.7615	40.7846
	0.715978	0.0509539		4.9	4		0.0315836	0.124406	0.00962909	0.0297968	3.28001	4.17514		1.26	4.077		401.2	0.27462	0.274411	0.271836	0.36487	0.360614	0.362622		401.159	56.8457	35.7869		401.2	55.2485	54.338	40.7639	40.753
	0.297939	0.0273939		4	4		0.0356261	0.124599	0.0110857	0.0289832	3.21372	4.29903		1.58	4.196		401.6	0.275063	0.274125	0.272129	0.364673	0.36106	0.362888		401.537	57.5044	34.9223		401.6	55.218	54.3554	40.7246	40.6652
	0.762318	0.0865772		4.6	3.7		0.0358768	0.127271	0.0111259	0.0297675	3.22463	4.27551		1.45	4.261		402	0.274636	0.274544	0.272506	0.365344	0.361273	0.363386		401.915	60.0885	35.08		402	55.1625	54.2481	40.6237	40.6231
	0.30036	0.0893564		4.6	3.8		0.0394776	0.159152	0.0112072	0.0351699	3.52253	4.52522		3.45	4.276		402.4	0.275382	0.274716	0.272733	0.366035	0.361448	0.363861		402.292	58.3691	35.0579		402.4	55.1112	54.2348	40.6371	40.5932
	0.801701	0.0646865		4	3.4		0.0389857	0.165289	0.0110648	0.0371977	3.52341	4.44353		3.21	4.296		402.8	0.275883	0.275589	0.273171	0.36731	0.362651	0.364799		402.67	58.0277	31.2134		402.8	55.0112	54.1967	40.5426	40.5057
	0.364925	0.0996329		4.5	3.6		0.0367281	0.129546	0.0119535	0.0296088	3.07259	4.37524		4.01	4.391		403.2	0.275653	0.275363	0.27359	0.366948	0.36256	0.365356		403.047	54.8672	32.9056		403.2	55.0838	54.2261	40.5071	40.453
	0.749183	0.0897525		4.3	3.4		0.0393649	0.13331	0.0128305	0.0308438	3.06808	4.32208		4.65	4.401		403.6	0.276249	0.275982	0.273451	0.368093	0.363373	0.36587		403.425	58.1539	31.4532		403.6	55.0474	54.2272	40.4727	40.4657
	0.309763	0.083174		3.8	3.7		0.0464733	0.155133	0.0133782	0.033995	3.4738	4.5634		3.6	4.63		404	0.276399	0.276443	0.274111	0.368598	0.363846	0.366415		403.802	59.8947	32.2177		404	54.9541	54.1634	40.3966	40.3815
	0.7635	0.0695012		4.1	3.6		0.0478524	0.163124	0.0138703	0.0359726	3.45	4.53468		2.43	4.66		404.4	0.276525	0.276749	0.274044	0.369212	0.364996	0.366973		404.179	57.5468	33.2037		404.4	54.9623	54.0696	40.3066	40.3142
	0.351988	0.0460126		3.7	4.6		0.00606926		0.00157885		3.84411			2.2	4.854		404.8	0.277517	0.277069	0.274433	0.369844	0.364908	0.367345		404.557	56.684	30.6756		404.8	54.9053	54.0649	40.2626	40.2797
	0.714118	0.0734939		3.7	3.9		0.0610984		0.0159188		3.83813			2.81	4.959		405.2	0.277972	0.277455	0.275176	0.37073	0.365775	0.368498		404.934	54.2517	31.9055		405.2	54.8476	53.9215	40.1262	40.2038
	0.255656	0.071539		3.7	4.5		0.0483061		0.0133438		3.62011			2.59	5.029		405.6	0.278137	0.277447	0.275835	0.371859	0.366573	0.36968		405.311	55.0611	29.6944		405.6	54.8203	53.9528	40.1264	40.1397
	0.709477	0.0481517		3.9	4		0.0484181		0.0134566		3.59809			1.42	5.034		406	0.2782	0.278148	0.275997	0.371168	0.36757	0.369924		405.688	53.8334	31.2833		406	54.7821	53.9001	40.0312	40.083
	0.253035	0.0654326		3.8	4									1.45	5.064		406.4	0.278504	0.278798	0.276488	0.372464	0.367712	0.370408		406.065	51.6513	28.7802		406.4	54.7077	53.8547	39.986	39.9842
	0.715978	0.0732844		4.1	3.5									1.24	5.069		406.8	0.279094	0.279296	0.277175	0.373796	0.368652	0.371557		406.442	54.8646	29.7277		406.8	54.7167	53.8571	39.9035	39.907
	0.322797	0.080351		3.9	3.6									2.37	5.188		407.2	0.279765	0.279857	0.277306	0.374224	0.369185	0.372172		406.819	53.7514	29.6599		407.2	54.6068	53.7467	39.8544	39.847
	0.677013	0.0671434		4.2	3.2									1.39	5.218		407.6	0.280413	0.280747	0.27864	0.375869	0.370849	0.373453		407.196	53.2543	29.0741		407.6	54.5802	53.6888	39.7601	39.7614
	0.275937	0.116435		4.2	3.9									3.01	5.293		408	0.280465	0.280267	0.278362	0.37564	0.37095	0.373358		407.573	51.848	26.5848		408	54.5098	53.6134	39.6665	39.713
	0.67534	0.0693331		3.6	4.3									6.38	5.323		408.4	0.281603	0.281268	0.279007	0.376914	0.37234	0.375193		407.95	51.3086	27.8574		408.4	54.4705	53.5947	39.6006	39.6336
	0.335588	0.079126		3.7	3.7									3.46	5.348		408.8	0.281677	0.281437	0.2795	0.377386	0.373321	0.375557		408.327	50.3531	26.2946		408.8	54.3081	53.4701	39.5152	39.4882
	0.6274	0.0533394		5	3.7									1.55	5.348		409.2	0.282445	0.281653	0.280184	0.378232	0.373729	0.376338		408.704	51.1149	26.1251		409.2	54.3005	53.4431	39.4189	39.4209
	0.343362	0.100425		4.4	4									1.64	5.433		409.6	0.28248	0.282417	0.280375	0.37915	0.374404	0.376894		409.081	49.6176	25.9097		409.6	54.2888	53.3916	39.3618	39.3888
	0.782347	0.0444629		4.6	4									2.29	5.447		410	0.283446	0.282922	0.281077	0.380515	0.375504	0.378445		409.457	48.3349	26.1594		410	54.1966	53.2967	39.2625	39.2672
	0.471448	0.0532404		4.3	3.5									5.69	5.482		410.4	0.284029	0.283089	0.281115	0.380601	0.375839	0.3788		409.834	49.0651	25.7796		410.4	54.1652	53.2548	39.1935	39.26
	0.852787	0.0978161		4.7	3.6									0.83	5.487		410.8	0.284463	0.283456	0.281815	0.382056	0.377233	0.379533		410.211	49.0441	25.3178		410.8	54.0431	53.1695	39.1157	39.1357
	0.427798	0.060261		3.9	3.8									0.97	5.562		411.2	0.284354	0.284498	0.281977	0.382292	0.377836	0.3804		410.587	48.3835	25.2975		411.2	54.0255	53.1663	39.0639	39.0143
	0.841824	0.0832454		4.1	3.7									1.94	5.637		411.6	0.284577	0.284285	0.282199	0.382676	0.378349	0.381232		410.964	48.7212	25.1157		411.6	54.0097	53.1091	39.0278	39.0034
	0.43264	0.0305116		3.6	4.3									3.21	5.801		412	0.286131	0.285697	0.283439	0.384572	0.379661	0.382463		411.341	47.9032	23.7184		412	53.9702	53.1057	38.9124	38.9826
	0.854923	0		3.9	3.6									2.91	5.811		412.4	0.285819	0.285517	0.283751	0.384783	0.379911	0.382758		411.717	47.8176	24.0469		412.4	53.9427	53.0388	38.8598	38.8443
	0.361503	0.0611728		4.6	4									3.88	5.831		412.8	0.286397	0.285588	0.283603	0.385167	0.380633	0.383218		412.094	48.0675	24.1586		412.8	53.8166	52.993	38.7742	38.7901
	0.836597	0.0482576		3.7	4									2.46	5.901		413.2	0.286723	0.286302	0.284381	0.385952	0.38127	0.384135		412.47	45.2833	21.9586		413.2	53.748	52.8883	38.6632	38.7186
	0.400163	0.0742676		3.7	3.6									3	5.936		413.6	0.287179	0.287234	0.284961	0.387338	0.38236	0.385072		412.846	46.4604	23.6158		413.6	53.7113	52.8921	38.6553	38.6538
	0.85525	0.0933883		3.7	3.7									1.64	5.966		414	0.28737	0.287221	0.285272	0.386994	0.382541	0.385241		413.223	45.8943	22.1565		414	53.674	52.8587	38.5988	38.6445
	0.396963	0.0668118		5.1	3.6									7.84	5.971		414.4	0.288407	0.287937	0.285934	0.387835	0.383367	0.38613		413.599	45.4769	21.7848		414.4	53.635	52.7959	38.5311	38.5472
	0.838352	0.079126		4.9	3.8									2.66	6.016		414.8	0.288501	0.287795	0.285557	0.388499	0.38354	0.386487		413.975	44.471	21.2086		414.8	53.6552	52.7577	38.5008	38.5127
	0.384706	0.0769731		4.6										0.67	6.031		415.2	0.288416	0.287837	0.286126	0.389178	0.384432	0.387112		414.351	45.2172	21.801		415.2	53.5929	52.7318	38.4861	38.4599
	0.813947	0.071539		4.1										2.33	6.15		415.6	0.288976	0.288725	0.286826	0.389328	0.384955	0.387586		414.727	45.6599	21.9061		415.6	53.6007	52.7315	38.4168	38.439
	0.398947	0.0679539		4.2										3.52	6.155		416	0.289831	0.289571	0.286998	0.390257	0.385569	0.388046		415.104	44.1259	20.7091		416	53.5039	52.6704	38.3596	38.3817
	0.864079	0.0490842		4										3.13	6.235		416.4	0.290237	0.289643	0.28752	0.391153	0.386032	0.389226		415.48	41.5204	20.0836		416.4	53.5091	52.6217	38.3564	38.3473
	0.372157	0.0620501		4.3										3.43	6.27		416.8	0.290243	0.290135	0.287722	0.391604	0.386383	0.389364		415.856	43.3916	21.1584		416.8	53.4856	52.6069	38.2859	38.2847
	0.792421	0.0654326		3.9										3.69	6.27		417.2	0.290775	0.290061	0.288487	0.391925	0.386952	0.390005		416.232	43.5843	21.669		417.2	53.3882	52.5779	38.23	38.2446
	0.366204	0.07421		4.5										3.73	6.305		417.6	0.290712	0.290886	0.28864	0.392228	0.387404	0.390204		416.608	41.0456	19.4438		417.6	53.365	52.4798	38.2353	38.221
	0.758738	0.0899067		3.8										4.76	6.389		418	0.291116	0.291025	0.288537	0.39264	0.387731	0.390743		416.984	42.4491	19.9218		418	53.2869	52.456	38.151	38.1931
	0.288851	0.0653474		3.8										3.36	6.444		418.4	0.291581	0.29149	0.289465	0.393501	0.388329	0.391498		417.359	41.5649	20.5731		418.4	53.2671	52.4049	38.1123	38.1159
	0.815484	0.104217		3.8										3.48	6.474		418.8	0.29162	0.291506	0.289757	0.393543	0.388788	0.391771		417.735	42.0618	19.8448		418.8	53.2368	52.3764	38.0684	38.0574
	0.365277	0.0693331		3.7										2.48	6.524		419.2	0.291722	0.291667	0.289511	0.393871	0.3893	0.391675		418.111	41.9962	18.9073		419.2	53.1594	52.2859	37.9847	37.9975
	0.756323	0.071539		5.1										2.72	6.539		419.6	0.292324	0.292442	0.290067	0.394651	0.389687	0.3927		418.487	41.8699	19.9743		419.6	53.1682	52.3173	37.9856	37.9697
	0.360658	0.0762455		4.3										3.79	6.544		420	0.292801	0.292552	0.29035	0.394671	0.389849	0.392172		418.862	41.2642	18.7919		420	53.0596	52.1897	37.9255	37.9382
	0.78169	0.0932616		4.5										4.27	6.589		420.4	0.292962	0.29297	0.291068	0.395623	0.391099	0.393688		419.238	40.9304	19.3538		420.4	53.0721	52.2378	37.8885	37.9008
	0.445652	0.0684144		4										2.57	6.619		420.8	0.29348	0.293421	0.290664	0.395586	0.39077	0.393518		419.614	39.5841	18.2845		420.8	53.0207	52.1339	37.8668	37.859
	0.40277	0.0552091		4.6										3.47	6.639		421.2	0.293699	0.293402	0.291104	0.395982	0.391124	0.393609		419.989	39.6574	18.7054		421.2	53.0524	52.1685	37.8758	37.8441
	0.671962	0.099619		3.7										1.27	6.654		421.6	0.294082	0.293198	0.291605	0.396356	0.391742	0.394373		420.365	39.098	17.9096		421.6	53.0121	52.1612	37.8224	37.8215
	0.303444	0.0621053		3.9										3.72	6.683		422	0.293805	0.293353	0.291242	0.396614	0.391505	0.39441		420.74	39.7334	18.115		422	52.9398	52.1056	37.7966	37.8226
	0.672472	0.0671434		3.8										3.88	6.698		422.4	0.2944	0.294485	0.292051	0.397285	0.392293	0.395061		421.116	40.0883	18.4276		422.4	53.0003	52.0855	37.7551	37.7921
	0.30789	0.0556374		4.4										2.63	6.718		422.8	0.294535	0.294512	0.292303	0.397542	0.392128	0.395039		421.491	40.0322	18.2178		422.8	52.9353	52.0663	37.7647	37.7563
	0.745155	-0.0023417		3.9										1.55	6.748		423.2	0.294382	0.29393	0.29201	0.396917	0.392316	0.39523		421.867	38.5442	19.3262		423.2	52.8763	52.0682	37.7261	37.7305
	0.293913	0.0849631		4.2										1.48	6.763		423.6	0.294894	0.294739	0.292308	0.397809	0.392682	0.39568		422.242	39.1694	17.3273		423.6	52.8595	51.989	37.6713	37.6633
	0.772761	0.0743044		4.3										1.56	6.803		424	0.295076	0.294777	0.292749	0.397974	0.393209	0.395933		422.617	40.5279	17.8826		424	52.874	52.0125	37.6577	37.674
	0.362585	0.0679539		3.7										1.71	6.813		424.4	0.295505	0.29549	0.293358	0.399165	0.393942	0.396705		422.992	39.3559	17.0488		424.4	52.8197	51.9773	37.6593	37.6851
	0.764911	0.0737403												1.43	6.858		424.8	0.295522	0.295183	0.293075	0.398733	0.393952	0.396462		423.368	39.2093	17.3562		424.8	52.7868	51.9642	37.6342	37.6238
	0.290783	0.0602103												2.29	6.883		425.2	0.295912	0.295648	0.293682	0.398987	0.394149	0.397392		423.743	39.2905	17.4999		425.2	52.8051	51.9246	37.5743	37.6402
	0.761131	0.0418103												2.9	6.913		425.6	0.295953	0.296011	0.293932	0.399372	0.394429	0.397205		424.118	39.05	17.3933		425.6	52.7675	51.8842	37.5125	37.5231
	0.378302	0.062628												1.36	6.953		426	0.296594	0.296463	0.294415	0.39975	0.395411	0.397897		424.493	38.1794	17.606		426	52.7816	51.9187	37.5319	37.563
	0.643153	0.0626073												1.55	6.983		426.4	0.296694	0.296601	0.294496	0.400523	0.395293	0.398341		424.868	38.4355	17.414		426.4	52.6986	51.8225	37.483	37.5042
	0.264282	0.0414212												4.08	7.002		426.8	0.296408	0.296121	0.294484	0.400546	0.395512	0.398589		425.243	38.7191	17.2576		426.8	52.5957	51.7992	37.3809	37.4353
	0.723702	0.028407												4.67	7.007		427.2	0.297232	0.297224	0.295193	0.40133	0.396227	0.399354		425.618	38.0892	17.0599		427.2	52.6383	51.7735	37.3809	37.3901
	0.280261	0.0439172												1.56	7.077		427.6	0.297546	0.297309	0.295411	0.40154	0.396738	0.399754		425.993	38.554	18.2622		427.6	52.6043	51.7638	37.3206	37.3402
	0.674163	0.0359019												2.17	7.107		428	0.298041	0.29798	0.295851	0.402232	0.397613	0.400437		426.368	38.0141	17.0193		428	52.5467	51.7263	37.2696	37.3067
	0.300346	0.0512625												1.56	7.142		428.4	0.29845	0.297765	0.296016	0.402586	0.397442	0.400675		426.742	38.595	16.8122		428.4	52.4948	51.641	37.2379	37.2702
	0.694705	0.0794484												3.01	7.192		428.8	0.298326	0.298237	0.296371	0.402854	0.398356	0.40096		427.117	38.2082	17.2981		428.8	52.4774	51.6058	37.1537	37.2146
	0.268513	0.0385752												2.73	7.227		429.2	0.299066	0.298779	0.297081	0.403828	0.398854	0.402015		427.492	38.1402	16.7927		429.2	52.3918	51.5605	37.126	37.1632
	0.728088	0.104217												3.15	7.237		429.6	0.299357	0.2989	0.296739	0.404554	0.399462	0.402531		427.867	37.8416	16.6995		429.6	52.4406	51.5787	37.1182	37.1503
	0.276079	0.0790547												1.67	7.267		430	0.29919	0.299052	0.297086	0.404466	0.399926	0.402466		428.241	37.5828	17.3133		430	52.3529	51.4811	37.0314	37.0747
	0.639307	0.0480665												1.31	7.306		430.4	0.299274	0.29969	0.297395	0.405273	0.400576	0.403217		428.616	38.2279	16.4603		430.4	52.3294	51.4327	36.9674	37.0283
	0.342067	0.0642951												2.19	7.376		430.8	0.300393	0.300139	0.298194	0.406475	0.401013	0.4041		428.99	37.3688	16.7129		430.8	52.238	51.426	36.9377	36.9632
	0.802307	0.0940744												3	7.421		431.2	0.300907	0.300461	0.298617	0.407013	0.402067	0.40501		429.365	36.932	15.9611		431.2	52.1872	51.3015	36.8571	36.8922
	0.42286	0.0605304												1.36	7.426		431.6	0.301208	0.301027	0.299173	0.407286	0.402384	0.405377		429.739	37.476	16.49		431.6	52.1425	51.3399	36.827	36.875
	0.874883	0.0386282												2.73	7.68		432	0.30188	0.301456	0.299221	0.40814	0.40305	0.405978		430.114	36.543	15.7771		432	52.0965	51.2724	36.7463	36.7858
	0.403668	0.101401												1.78	7.76		432.4	0.301764	0.301967	0.30003	0.409196	0.404327	0.407309		430.488	37.7011	16.0012		432.4	52.0406	51.2119	36.6889	36.6978
	0.878632	0.048672												2.03	7.78		432.8	0.30256	0.302262	0.300336	0.409543	0.404592	0.407555		430.863	37.2144	16.0616		432.8	52.056	51.1995	36.6447	36.6743
	0.433613	0.0695588												1.41	7.84		433.2	0.302878	0.302645	0.300301	0.410406	0.405276	0.408526		431.237	37.3259	16.5937		433.2	52.0029	51.201	36.613	36.6336
	0.870002	0.0470925												1.38	7.919		433.6	0.303597	0.303515	0.301269	0.410946	0.406448	0.409331		431.611	36.65	15.8124		433.6	51.9051	51.0578	36.5278	36.5604
	0.393961	-0.0071449												1.87	7.929		434	0.303354	0.303031	0.301171	0.411306	0.406265	0.409449		431.985	36.9579	15.9081		434	51.8561	51.0116	36.4611	36.4921
	0.867214	0.0943853												2.11	7.939		434.4	0.303874	0.303894	0.301855	0.412577	0.407551	0.41054		432.359	36.0801	15.9218		434.4	51.8406	51.0215	36.4311	36.4604
	0.401903	0.0482576												1.01	7.954		434.8	0.303962	0.304303	0.301733	0.412983	0.407422	0.41044		432.734	35.9543	15.4665		434.8	51.779	50.9828	36.3683	36.4159
	0.86954	0.0703532												1.9	7.954		435.2	0.304931	0.304124	0.30245	0.413189	0.408698	0.411095		433.108	37.1793	15.2949		435.2	51.7734	50.9585	36.3208	36.3453
	0.416634	0.0949747												0.85	7.964		435.6	0.305362	0.305156	0.30298	0.413969	0.409307	0.412036		433.482	36.4335	15.8578		435.6	51.7667	50.9385	36.2944	36.3208
	0.899328	0.0562959												2.45	7.979		436	0.305604	0.305476	0.303634	0.414995	0.409505	0.413075		433.856	35.8267	15.1645		436	51.7219	50.8729	36.2475	36.2771
	0.382569	0.071539												2.42	7.984		436.4	0.30662	0.3061	0.303842	0.416031	0.410842	0.413464		434.23	35.2625	15.0064		436.4	51.6638	50.8369	36.152	36.1674
	0.848962	0.0840743												3.78	7.989		436.8	0.306531	0.30662	0.304598	0.41587	0.411109	0.414127		434.604	35.795	15.2346		436.8	51.6305	50.8418	36.1442	36.1575
	0.419756	0.0662477												1.35	7.989		437.2	0.306601	0.306084	0.304619	0.416789	0.411898	0.414492		434.978	35.9451	15.6311		437.2	51.5985	50.7805	36.0483	36.1219
	0.833942	0.0587873												2.78	8.049		437.6	0.307182	0.306889	0.305088	0.417505	0.412086	0.415166		435.351	35.8184	14.9883		437.6	51.5878	50.7371	36.0449	36.0758
	0.393116	0.0626073												2.11	8.059		438	0.307426	0.307079	0.30509	0.417775	0.412457	0.415494		435.725	35.2122	15.4624		438	51.5819	50.76	36.0148	36.046
	0.825804	0.0747166												1.67	8.099		438.4	0.307129	0.30721	0.304889	0.417944	0.412551	0.41568		436.099	34.5668	15.3508		438.4	51.5491	50.7239	35.9856	36.0076
	0.409475	0.0565561												2.81	8.109		438.8	0.307551	0.30771	0.305458	0.418239	0.413424	0.416234		436.473	34.9816	14.9433		438.8	51.588	50.6891	36.0029	35.9902
	0.788184	0.0512625												2.93	8.154		439.2	0.307329	0.307189	0.304822	0.418235	0.413035	0.416322		436.846	35.123	14.6343		439.2	51.5496	50.7142	35.9577	35.9716
	0.295419	0.0794484												1.41	8.169		439.6	0.30761	0.307519	0.305721	0.418391	0.413918	0.416624		437.22	35.0201	14.9255		439.6	51.4289	50.6369	35.9234	35.9529
	0.814524	0.0653474												1.08	8.214		440	0.307537	0.307468	0.305498	0.418539	0.413794	0.416998		437.594	35.186	14.8736		440	51.4537	50.5967	35.8445	35.9217
	0.397131	0.107577												1.7	8.378		440.4	0.307729	0.307641	0.305576	0.418641	0.413824	0.416911		437.967	34.5454	14.6889		440.4	51.4346	50.5912	35.8422	35.8493
	0.778379	0.0556166												3.52	8.423		440.8	0.307494	0.307139	0.305069	0.418752	0.413732	0.41661		438.341	34.5774	14.8712		440.8	51.4698	50.636	35.8316	35.8733
	0.414271	0.0598166												2.56	8.438		441.2	0.30764	0.30776	0.305602	0.418934	0.41417	0.417077		438.714	34.6253	14.4812		441.2	51.4454	50.6043	35.8062	35.8592
	0.798646	0.0848019												1.18	8.523		441.6	0.307584	0.307177	0.30517	0.418893	0.41423	0.417063		439.087	34.4638	14.3063		441.6	51.4878	50.6441	35.8314	35.8744
	0.460636	0.0759231												6.73	8.722		442	0.307475	0.307296	0.305472	0.418936	0.414019	0.417035		439.461	34.3558	15.1142		442	51.4901	50.637	35.828	35.9015
	0.3859	0.0655085												2.16	8.752		442.4	0.307298	0.30691	0.304871	0.418284	0.413478	0.416369		439.834	35.0949	14.9559		442.4	51.5109	50.6723	35.8835	35.9396
	0.659764	0.064675												2.83	8.772		442.8	0.307216	0.307396	0.305063	0.418627	0.413639	0.416925		440.207	34.8787	15.0789		442.8	51.5006	50.6881	35.8971	35.9423
	0.300777													6.64	8.871		443.2	0.306722	0.306611	0.304514	0.418254	0.412974	0.415784		440.581	34.3812	14.9523		443.2	51.5488	50.704	35.9062	35.9406
	0.718815													3.17	8.971		443.6	0.306468	0.306127	0.304365	0.41768	0.412834	0.415641		440.954	34.6212	14.7317		443.6	51.5849	50.7708	35.983	36.0035
	0.328098													1.21	9.061		444	0.30622	0.305831	0.303833	0.416907	0.412093	0.415231		441.327	34.7027	14.8718		444	51.5892	50.7729	35.9924	36.0165
	0.75018													2.68	9.26		444.4	0.306184	0.306	0.304065	0.41681	0.411959	0.414965		441.7	34.6998	14.5802		444.4	51.6711	50.8506	36.071	36.0778
	0.287338													1.78	9.285		444.8	0.305457	0.305364	0.303412	0.416349	0.410951	0.414402		442.073	34.9981	14.6433		444.8	51.6823	50.879	36.1009	36.1093
	0.769328													5.71	9.33		445.2	0.305339	0.30527	0.303076	0.415858	0.410749	0.413834		442.446	34.4384	14.3481		445.2	51.753	50.9154	36.1486	36.1817
	0.350637													3.12	9.42		445.6	0.304822	0.304665	0.302836	0.414796	0.410072	0.413053		442.819	35.0223	14.4575		445.6	51.8193	51.0215	36.2055	36.2627
	0.757775													2.49	9.445		446	0.304252	0.303974	0.302265	0.413617	0.409046	0.411657		443.192	35.156	14.921		446	51.8029	50.9803	36.2467	36.2577
	0.310991													1.83	9.878		446.4	0.3037	0.303334	0.301775	0.413069	0.408326	0.411608		443.565	35.0947	14.6917		446.4	51.8473	51.0508	36.3298	36.3697
	0.69158													2.62	9.908		446.8	0.303254	0.303059	0.301049	0.412414	0.407563	0.410493		443.938	35.5791	14.8622		446.8	51.9854	51.1709	36.3724	36.4494
	0.374985													1.51	9.978		447.2	0.303102	0.302561	0.300694	0.411512	0.406346	0.409302		444.311	35.5446	14.9236		447.2	51.9968	51.1795	36.4992	36.5192
	0.708303													2.08	10.162		447.6	0.302383	0.302023	0.300033	0.41028	0.405686	0.408431		444.684	36.2035	14.9029		447.6	52.0972	51.2574	36.5565	36.6242
	0.273875													3.34	10.292		448	0.301707	0.30138	0.299437	0.409064	0.404275	0.407141		445.056	35.263	14.8546		448	52.1476	51.3367	36.6758	36.7174
	0.689686													2	10.551		448.4	0.300997	0.300896	0.298875	0.408225	0.403398	0.406487		445.429	36.1597	14.8749		448.4	52.1682	51.4141	36.7288	36.7863
	0.25445													5.68	10.8		448.8	0.300432	0.299999	0.298087	0.407241	0.402096	0.405189		445.802	36.5393	15.0761		448.8	52.2783	51.4517	36.8591	36.8767
	0.7174													2.36	11.099		449.2	0.299665	0.299594	0.297569	0.406245	0.401208	0.404137		446.174	37.1012	15.129		449.2	52.2778	51.5087	36.9227	36.9738
	0.327867													4.51	11.214		449.6	0.299324	0.299447	0.296905	0.404763	0.400048	0.40312		446.547	36.8673	15.4955		449.6	52.3808	51.607	37.0461	37.0673
	0.697791													3.22	11.304		450	0.298592	0.298488	0.296474	0.403606	0.398813	0.401671		446.919	37.9252	15.2291		450	52.4445	51.6152	37.1119	37.148
	0.272987													2.38	11.319		450.4	0.29786	0.298042	0.295696	0.40257	0.397856	0.40068		447.292	37.6753	15.738		450.4	52.5146	51.717	37.2414	37.2911
	0.712677													0.94	11.508		450.8	0.297616	0.297821	0.29578	0.401499	0.397062	0.399763		447.664	37.8074	15.8678		450.8	52.5752	51.7389	37.3546	37.3406
	0.339369													1.86	11.897		451.2	0.296902	0.296958	0.294682	0.400584	0.395534	0.398384		448.037	38.1327	16.0019		451.2	52.6092	51.8287	37.4425	37.455
	0.648814													3.23	12.146		451.6	0.296419	0.296332	0.293939	0.399848	0.39466	0.39733		448.409	38.2461	16.1854		451.6	52.6923	51.8625	37.5207	37.5373
	0.354791													2.14	12.619		452	0.296161	0.295869	0.293677	0.398413	0.393624	0.396083		448.781	39.0309	16.3574		452	52.7687	51.9656	37.6566	37.6675
	0.774572													1.85	12.849		452.4	0.295038	0.294951	0.292736	0.39679	0.391758	0.394862		449.154	38.8078	16.5164		452.4	52.8296	52.0017	37.7273	37.7574
	0.456026													1.9	12.864		452.8	0.29482	0.294777	0.292379	0.396054	0.391457	0.394419		449.526	39.2536	16.2704		452.8	52.8841	52.0562	37.8526	37.8549
	0.808687													2.25	12.978		453.2	0.294296	0.294274	0.292076	0.394916	0.390225	0.39326		449.898	39.5669	16.4621		453.2	52.9189	52.1427	37.9194	37.9594
	0.381955													2.57	13.163		453.6	0.293598	0.293511	0.29172	0.394028	0.389307	0.391849		450.27	39.706	16.4878		453.6	53.0093	52.189	37.9636	38.0212
	0.840094													4.41	13.621		454	0.29329	0.292866	0.290829	0.393285	0.388385	0.391209		450.642	39.9342	17.1335		454	53.081	52.2992	38.1038	38.1171
	0.419722													2.57	13.756		454.4	0.292613	0.292473	0.290185	0.391866	0.38697	0.390305		451.014	40.9814	17.6679		454.4	53.0707	52.2658	38.1701	38.2015
	0.826355													2.32	13.83		454.8	0.292277	0.292108	0.28997	0.391012	0.386528	0.389003		451.386	41.2189	17.4629		454.8	53.1593	52.3404	38.2329	38.2812
	0.31915													3.9	13.895		455.2	0.292396	0.291891	0.290154	0.390644	0.385988	0.388981		451.758	40.7794	17.2152		455.2	53.2256	52.4237	38.3445	38.3402
	0.860905													2.44	14.12		455.6	0.291712	0.291281	0.289162	0.389895	0.385089	0.388201		452.13	41.6606	17.5594		455.6	53.2748	52.4558	38.3906	38.4167
	0.410473													1.28	14.488		456	0.291201	0.290867	0.288815	0.388707	0.384345	0.387175		452.502	41.0865	17.7683		456	53.2964	52.4723	38.4283	38.4913
	0.864079													2.22	14.802		456.4	0.29023	0.290287	0.288203	0.388286	0.383559	0.386474		452.874	41.9529	17.8311		456.4	53.3034	52.5291	38.4995	38.5499
	0.371714													2.22	15.256		456.8	0.290307	0.290061	0.288058	0.387502	0.382918	0.385574		453.246	42.1199	18.4042		456.8	53.4178	52.6038	38.6166	38.6128
	0.871844													3.66			457.2	0.290109	0.289692	0.287742	0.38707	0.382339	0.385052		453.617	43.0666	18.3125		457.2	53.4338	52.6112	38.6269	38.6798
	0.398271													3.09			457.6	0.289696	0.289586	0.287413	0.386271	0.381853	0.384513		453.989	42.4955	18.1516		457.6	53.4908	52.6367	38.7138	38.7383
	0.846436													3.14			458	0.289133	0.289101	0.287026	0.385456	0.381028	0.38412		454.361	43.763	18.6979		458	53.4879	52.7206	38.7462	38.7837
	0.437526													3.1			458.4	0.288842	0.288619	0.286498	0.384812	0.380294	0.382913		454.732	43.1787	18.582		458.4	53.4872	52.6641	38.8071	38.8015
	0.86954													2.64			458.8	0.288744	0.288335	0.286294	0.384767	0.380308	0.382849		455.104	43.7725	18.6752		458.8	53.5608	52.7161	38.8522	38.8995
	0.330304													2.6			459.2	0.288519	0.287991	0.285883	0.384067	0.379359	0.382043		455.475	43.5159	19.1922		459.2	53.5973	52.7234	38.8657	38.8913
	0.79347													2.24			459.6	0.288142	0.287867	0.285888	0.383828	0.378925	0.381716		455.847	43.5958	19.349		459.6	53.6331	52.7785	38.9295	38.9736
	0.3844													2.29			460	0.287664	0.28738	0.285527	0.383005	0.378434	0.381071		456.218	44.42	19.1834		460	53.6843	52.8572	38.9824	39.0084
	0.818341													2.8			460.4	0.288105	0.287539	0.28542	0.383432	0.378124	0.380732		456.59	44.804	19.3705		460.4	53.6717	52.8659	38.988	39.0459
	0.264786													3.38			460.8	0.287302	0.287126	0.285141	0.382567	0.37768	0.380839		456.961	44.5118	19.4735		460.8	53.742	52.9285	39.0862	39.0948
	0.804719													3.07			461.2	0.286649	0.286388	0.284549	0.381946	0.376983	0.379905		457.332	44.9144	19.7148		461.2	53.7868	52.9752	39.1245	39.1071
	0.360602													2.68			461.6	0.286737	0.286306	0.284088	0.381486	0.37661	0.379593		457.704	45.1809	19.6914		461.6	53.815	52.9788	39.1255	39.1559
	0.748933													0.86			462	0.286384	0.285991	0.283965	0.380867	0.376502	0.379404		458.075	45.7162	19.9487		462	53.8042	52.9804	39.1826	39.1938
	0.33145													1.11			462.4	0.28652	0.286245	0.284056	0.380927	0.37626	0.378886		458.446	45.6225	19.9416		462.4	53.8933	53.0761	39.2712	39.2631
	0.73611													2.35			462.8	0.286334	0.285418	0.283908	0.380389	0.375757	0.378551		458.817	46.4003	20.0895		462.8	53.9042	53.0674	39.2441	39.2803
	0.397288													2.79			463.2	0.285901	0.285644	0.283518	0.380089	0.375593	0.378434		459.188	46.7999	20.4403		463.2	53.9356	53.0867	39.3206	39.3279
	0.396654													3.42			463.6	0.285193	0.285207	0.282636	0.379359	0.374738	0.37754		459.559	45.9276	20.1767		463.6	53.9838	53.1589	39.3508	39.4074
	0.650672													0.83			464	0.285342	0.285102	0.282795	0.379011	0.374753	0.377312		459.93	46.1848	20.3531		464	53.981	53.1763	39.395	39.3733
	0.288506													2.19			464.4	0.284789	0.284661	0.282238	0.37864	0.374149	0.376715		460.301	46.3006	20.0741		464.4	54.0244	53.2018	39.4002	39.4399
	0.724392													5.25			464.8	0.28472	0.284212	0.282134	0.378023	0.373546	0.376533		460.672	47.1233	20.3395		464.8	54.0766	53.1937	39.4399	39.4615
	0.333816													1.15			465.2	0.284494	0.283746	0.281555	0.377469	0.372899	0.37563		461.043	46.5854	20.5329		465.2	54.0682	53.2392	39.4845	39.5171
	0.733464													5.16			465.6	0.284263	0.283858	0.281383	0.376876	0.372554	0.375926		461.414	47.1655	20.3955		465.6	54.1051	53.2963	39.5363	39.5599
	0.312893													4.05			466	0.283903	0.283469	0.281239	0.37667	0.372393	0.375132		461.785	47.0003	20.734		466	54.1245	53.3224	39.5989	39.6073
	0.794513													2.59			466.4	0.283755	0.28353	0.281267	0.376685	0.372137	0.37512		462.156	47.1374	20.5395		466.4	54.2182	53.3762	39.6355	39.6636
	0.363757													2.15			466.8	0.283524	0.28321	0.280974	0.376179	0.371581	0.374013		462.526	47.4267	20.8147		466.8	54.2027	53.3928	39.7006	39.691
	0.740285													0.72			467.2	0.283342	0.282597	0.280676	0.375291	0.371128	0.373625		462.897	47.4145	20.8743		467.2	54.2504	53.4141	39.7184	39.7366
	0.308531													0.94			467.6	0.28278	0.282671	0.280247	0.374652	0.370414	0.373368		463.268	47.9586	20.88		467.6	54.2796	53.4462	39.7606	39.7515
	0.753884													1.37			468	0.28247	0.281976	0.279889	0.374676	0.369972	0.372645		463.638	47.2365	20.468		468	54.2952	53.4321	39.8125	39.8458
	0.370511													2.5			468.4	0.282352	0.28178	0.279526	0.373592	0.369027	0.371938		464.009	47.3542	21.1462		468.4	54.3385	53.4976	39.87	39.8699
	0.677013													1.79			468.8	0.281511	0.281263	0.278821	0.372822	0.36829	0.371025		464.379	47.8856	20.6395		468.8	54.3961	53.5688	39.9428	39.9624
	0.275055													1.76			469.2	0.281421	0.280856	0.278691	0.372461	0.36796	0.370842		464.75	48.0558	20.9334		469.2	54.4148	53.6077	39.9765	39.9813
	0.725081													4.15			469.6	0.280855	0.280477	0.278338	0.371584	0.367317	0.369928		465.12	47.9472	21.184		469.6	54.4417	53.586	40.0247	40.0262
	0.289288													2.68			470	0.28066	0.28033	0.278006	0.371327	0.366821	0.369562		465.49	48.5296	21.2637		470	54.486	53.6111	40.0552	40.0745
	0.670769													2.02			470.4	0.280563	0.280456	0.278053	0.371202	0.366546	0.369161		465.861	48.2963	21.3423		470.4	54.5013	53.6578	40.1264	40.1157
	0.330373													4.29			470.8	0.280421	0.280046	0.277998	0.370547	0.36595	0.368938		466.231	48.7259	21.3481		470.8	54.5514	53.7323	40.1968	40.1999
	0.712677													1.33			471.2	0.280424	0.280283	0.277834	0.370223	0.365834	0.368598		466.601	48.5124	21.3768		471.2	54.5698	53.748	40.2301	40.2556
	0.287482													2.41			471.6	0.2802	0.279637	0.277529	0.369516	0.365157	0.368002		466.971	48.9685	21.2752		471.6	54.5857	53.7358	40.2683	40.2887
	0.738728													6.23			472	0.279978	0.279623	0.277491	0.369979	0.364926	0.367896		467.342	49.1744	21.9139		472	54.6097	53.7303	40.3262	40.3236
	0.361195													2.44			472.4	0.280104	0.279363	0.277512	0.369003	0.364666	0.367247		467.712	49.7352	21.8025		472.4	54.6279	53.7694	40.3576	40.3826
	0.650672													2.69			472.8	0.280207	0.279789	0.277645	0.368536	0.364394	0.366849		468.082	49.694	21.9729		472.8	54.5795	53.7927	40.3785	40.3894
	0.340768													1.75			473.2	0.279795	0.279523	0.277267	0.368297	0.363747	0.36652		468.452	49.9341	21.817		473.2	54.6399	53.8209	40.4102	40.4224
	0.82266													1.57			473.6	0.280365	0.279827	0.277354	0.367883	0.363746	0.366552		468.822	49.5314	22.0027		473.6	54.6355	53.7767	40.4333	40.4693
	0.417692													2.23			474	0.280206	0.280091	0.277796	0.368163	0.36378	0.366285		469.192	49.4156	21.9387		474	54.6301	53.7935	40.4584	40.4892
	0.872607													1.38			474.4	0.280015	0.279615	0.277646	0.367558	0.363201	0.366071		469.562	50.0416	21.9193		474.4	54.5863	53.7514	40.4522	40.4319
	0.425931													1.6			474.8	0.280096	0.279751	0.277293	0.367453	0.362663	0.365653		469.931	50.1573	22.0663		474.8	54.5611	53.739	40.4595	40.4786
	0.886685													3.14			475.2	0.280335	0.279865	0.277716	0.367153	0.362997	0.365788		470.301	49.9641	21.9595		475.2	54.6036	53.7562	40.4928	40.4912
	0.47982													3.8			475.6	0.280218	0.27984	0.27756	0.367245	0.362797	0.365272		470.671	50.0451	22.3163		475.6	54.5756	53.7324	40.5197	40.5303
	0.857365													4.11			476	0.279992	0.279739	0.277618	0.366753	0.362509	0.364996		471.041	50.829	22.3076		476	54.5832	53.7376	40.5263	40.5508
	0.410715													3.79			476.4	0.280514	0.279838	0.277642	0.366895	0.36222	0.3652		471.41	50.3879	22.563		476.4	54.528	53.7004	40.5303	40.5561
	0.885963													5.13			476.8	0.280723	0.280009	0.277991	0.366825	0.362292	0.364985		471.78	50.6234	22.7037		476.8	54.5438	53.7168	40.5309	40.5435
	0.395771													3.41			477.2	0.280806	0.280053	0.278301	0.366795	0.362323	0.364892		472.15	50.888	22.7906		477.2	54.5184	53.6926	40.5598	40.5912
	0.878632													2.35			477.6	0.280643	0.28017	0.278008	0.366387	0.362299	0.364703		472.519	51.177	22.7875		477.6	54.4767	53.6483	40.5361	40.5574
	0.418539													3.36			478	0.280929	0.280871	0.278363	0.366545	0.362496	0.364951		472.889	51.1599	22.5993		478	54.5011	53.6785	40.555	40.5725
	0.893788													4.04			478.4	0.280815	0.280635	0.278319	0.366666	0.362162	0.365159		473.258	50.8063	22.9263		478.4	54.4734	53.6249	40.5344	40.5175
	0.423849													4.6			478.8	0.281195	0.280804	0.278303	0.367134	0.362478	0.365147		473.628	50.8079	23.0192		478.8	54.4521	53.6173	40.517	40.521
	0.836949													1.59			479.2	0.281166	0.280971	0.278834	0.36719	0.362785	0.365257		473.997	50.7929	23.1817		479.2	54.4336	53.5894	40.4763	40.5222
	0.443841													2.28			479.6	0.281568	0.281395	0.278982	0.367418	0.362835	0.365343		474.366	50.4372	22.8143		479.6	54.4049	53.5996	40.5201	40.5278
	0.849465													2.05			480	0.281712	0.281313	0.279239	0.367478	0.362995	0.365767		474.736	51.0036	23.3166		480	54.3968	53.5541	40.4427	40.5005
	0.399518													1.61			480.4	0.281654	0.2815	0.27956	0.367504	0.363371	0.365918		475.105	51.2311	23.2065		480.4	54.4016	53.5243	40.4532	40.4582
	0.841824													5.55			480.8	0.282143	0.281887	0.279821	0.368232	0.363549	0.366435		475.474	51.1229	23.2741		480.8	54.3424	53.4983	40.3984	40.4133
	0.403627													5.29			481.2	0.282043	0.281805	0.279632	0.3681	0.363711	0.366478		475.843	50.7664	23.4345		481.2	54.3189	53.4862	40.3838	40.4289
	0.833942													3.47			481.6	0.282336	0.281975	0.280029	0.368274	0.364053	0.366732		476.212	50.6512	23.2542		481.6	54.2829	53.4444	40.3701	40.3926
	0.30818													3.75			482	0.282494	0.282013	0.279724	0.368732	0.364309	0.366841		476.581	51.1792	23.4465		482	54.2894	53.4697	40.3629	40.3836
	0.840094													4.4			482.4	0.282757	0.282373	0.280079	0.369116	0.364662	0.367515		476.95	50.326	23.3473		482.4	54.264	53.4459	40.3305	40.3437
	0.359659													2.46			482.8	0.282953	0.282385	0.280334	0.36955	0.364876	0.367586		477.319	50.5516	23.2273		482.8	54.2166	53.387	40.2355	40.2909
	0.783874													2.44			483.2	0.283083	0.282716	0.280382	0.369758	0.365264	0.368032		477.688	50.9032	23.4887		483.2	54.2151	53.4178	40.2427	40.2677
	0.397674													3.43			483.6	0.283233	0.2827	0.280534	0.36987	0.365567	0.367981		478.057	50.8403	23.2193		483.6	54.2539	53.4127	40.2577	40.2732
	0.729443													3.22			484	0.283373	0.28302	0.280808	0.370314	0.365757	0.368224		478.426	50.153	23.151		484	54.188	53.385	40.22	40.2103
	0.446609													2.98			484.4	0.283413	0.282956	0.280915	0.370669	0.366051	0.368891		478.795	50.3733	23.0759		484.4	54.1915	53.3345	40.1423	40.1971
														2.47			484.8	0.283946	0.283	0.281036	0.371177	0.3665	0.369089		479.164	50.5898	23.1279		484.8	54.1765	53.3346	40.1164	40.1644
														4.51			485.2	0.28396	0.283313	0.281156	0.371319	0.366822	0.369333		479.532	49.8349	23.0182		485.2	54.1619	53.3334	40.122	40.1548
														2.35			485.6	0.283665	0.283128	0.280818	0.371507	0.366902	0.369593		479.901	49.9168	22.8058		485.6	54.1408	53.3292	40.0662	40.1183
														2.95			486	0.283488	0.283097	0.280837	0.371689	0.367199	0.369962		480.27	49.8829	23.0446		486	54.1777	53.3508	40.0826	40.0977
														2.81			486.4	0.283798	0.283338	0.281034	0.372044	0.367477	0.370211		480.638	49.6455	22.8337		486.4	54.2005	53.3613	40.0867	40.1013
														2.52			486.8	0.283661	0.283322	0.281018	0.372361	0.367843	0.370589		481.007	49.6108	22.9579		486.8	54.1481	53.313	40.0108	40.0377
														2.32			487.2	0.283712	0.283382	0.281085	0.372301	0.368034	0.370644		481.375	49.3415	22.8471		487.2	54.1765	53.3578	40.0174	40.0253
														2.81			487.6	0.283759	0.283266	0.281009	0.372835	0.368455	0.371046		481.744	49.4923	22.753		487.6	54.1478	53.3335	39.9674	39.9988
														3.66			488	0.283727	0.283303	0.2811	0.372952	0.368276	0.371022		482.112	49.1686	22.6588		488	54.1731	53.3468	39.9829	39.9928
														2.48			488.4	0.283755	0.283183	0.281125	0.373122	0.368524	0.371108		482.48	48.9528	22.5699		488.4	54.1826	53.3423	39.9438	39.9905
														4.53			488.8	0.284338	0.283859	0.28168	0.373503	0.368951	0.371359		482.849	48.7622	22.3353		488.8	54.1587	53.339	39.947	39.9619
														3.47			489.2	0.28405	0.283656	0.281462	0.373785	0.369107	0.371999		483.217	48.5052	22.1311		489.2	54.1749	53.3374	39.9436	39.927
														1.99			489.6	0.283548	0.283341	0.281201	0.373862	0.369461	0.371951		483.585	48.6057	22.3051		489.6	54.1717	53.3619	39.9272	39.9585
														3.76			490	0.284076	0.283531	0.281388	0.373945	0.369626	0.37195		483.953	48.6007	22.2996		490	54.2068	53.3758	39.918	39.9356
														3.99			490.4	0.283678	0.2835	0.28133	0.374229	0.369514	0.372059		484.322	48.8959	22.1055		490.4	54.2333	53.4102	39.9047	39.9436
														6.45			490.8	0.283714	0.283128	0.280959	0.373994	0.369399	0.372056		484.69	48.8787	21.9985		490.8	54.2448	53.4271	39.9134	39.9252
														0.86			491.2	0.283397	0.283152	0.280883	0.37419	0.369484	0.37244		485.058	48.6517	21.9208		491.2	54.2031	53.4082	39.8839	39.9349
														5.04			491.6	0.283791	0.28329	0.28099	0.374213	0.369536	0.372476		485.426	48.4756	21.9686		491.6	54.2477	53.4518	39.9004	39.9351
														5.08			492	0.283126	0.282646	0.280648	0.373762	0.369535	0.372114		485.794	48.5233	21.864		492	54.2862	53.477	39.9091	39.9466
														2.87			492.4	0.283495	0.282626	0.280746	0.374267	0.369508	0.372132		486.162	48.1435	21.6064		492.4	54.3087	53.4782	39.9311	39.9698
														2.34			492.8	0.283089	0.282455	0.280317	0.37387	0.369354	0.371899		486.53	48.3021	21.6745		492.8	54.3217	53.484	39.9059	39.9384
														3.03			493.2	0.282311	0.281971	0.280052	0.373423	0.368984	0.371413		486.897	48.2598	21.8275		493.2	54.3376	53.5476	39.9587	39.9799
														5.75			493.6	0.282579	0.282198	0.27997	0.373846	0.369186	0.371874		487.265	48.7359	21.7308		493.6	54.3472	53.5307	39.9611	39.9652
														1.04			494	0.282244	0.281822	0.27973	0.373369	0.368807	0.371608		487.633	48.9496	21.858		494	54.365	53.5727	39.9542	39.9982
														3.19			494.4	0.282016	0.281598	0.279456	0.373055	0.368745	0.371131		488.001	48.6487	21.7459		494.4	54.4079	53.6181	40	40.0125
														2.55			494.8	0.281787	0.281576	0.279191	0.372829	0.3684	0.370945		488.368	48.7582	21.5137		494.8	54.4503	53.633	40.001	40.0503
														5.21			495.2	0.281514	0.281031	0.279009	0.37247	0.368293	0.370735		488.736	48.8028	21.7782		495.2	54.4445	53.6316	40.0394	40.0726
														0.64			495.6	0.281672	0.280949	0.278827	0.37227	0.367907	0.370676		489.103	48.9653	21.68		495.6	54.4503	53.6897	40.0711	40.0988
														6.05			496	0.281267	0.280784	0.27871	0.372102	0.367678	0.370532		489.471	49.2348	21.8736		496	54.4696	53.6924	40.0821	40.12
														2.04			496.4	0.280972	0.28032	0.278276	0.371596	0.367262	0.369812		489.838	49.1211	21.6771		496.4	54.503	53.6999	40.1131	40.1747
														2.49			496.8	0.280512	0.280115	0.277765	0.371292	0.366892	0.369522		490.206	49.336	21.5862		496.8	54.4823	53.6776	40.1321	40.2041
														3.97			497.2	0.280702	0.279996	0.277764	0.371089	0.366634	0.36928		490.573	49.3806	21.7386		497.2	54.544	53.7414	40.162	40.2331
														2.38			497.6	0.280294	0.279805	0.277601	0.370637	0.366375	0.368788		490.941	49.4439	21.6597		497.6	54.5818	53.7679	40.1951	40.2206
														3.98			498	0.279961	0.27929	0.277252	0.370081	0.365638	0.368417		491.308	49.6716	21.6031		498	54.6264	53.8146	40.2268	40.2826
														1.18			498.4	0.279646	0.27914	0.276961	0.369678	0.365017	0.367762		491.675	49.8437	21.847		498.4	54.6459	53.835	40.2774	40.3127
														4.13			498.8	0.279113	0.278432	0.276523	0.368651	0.3644	0.366983		492.042	50.0914	21.6779		498.8	54.6963	53.8818	40.3298	40.376
														2.54			499.2	0.27905	0.278524	0.276451	0.368753	0.364181	0.366774		492.41	50.0175	21.9176		499.2	54.7239	53.8982	40.4093	40.4009
														4.81			499.6	0.278417	0.278174	0.275875	0.367498	0.362964	0.365943		492.777	50.4111	21.7697		499.6	54.7518	53.9523	40.4436	40.4649
														2.16			500	0.278447	0.277851	0.275765	0.367256	0.363244	0.365598		493.144	50.3517	21.9621		500	54.8091	53.987	40.5164	40.5446
														2.22			500.4	0.278027	0.277374	0.27522	0.366702	0.362179	0.364959		493.511	50.8558	21.9688		500.4	54.8451	53.9993	40.5891	40.5932
														2.54			500.8	0.27777	0.277137	0.275069	0.366185	0.361756	0.364302		493.878	50.9404	22.1515		500.8	54.8552	54.0454	40.6269	40.6783
														2.13			501.2	0.277013	0.276466	0.27432	0.365105	0.360929	0.363348		494.245	51.2784	22.1753		501.2	54.9181	54.1135	40.7045	40.7267
														5.88			501.6	0.276881	0.276599	0.274266	0.364586	0.360256	0.362725		494.612	51.7377	22.278		501.6	54.9683	54.141	40.7627	40.789
														3.07			502	0.276372	0.276093	0.273725	0.363691	0.359397	0.362196		494.979	51.2891	22.2578		502	55.0069	54.1655	40.851	40.8828
														1.75			502.4	0.276332	0.275569	0.27375	0.363183	0.35887	0.361277		495.346	51.913	22.5536		502.4	55.0794	54.233	40.9591	40.9508
														1.57			502.8	0.275603	0.275104	0.272896	0.362107	0.357704	0.360353		495.712	51.7457	22.5767		502.8	55.1124	54.2775	40.9902	41.0295
														2.18			503.2	0.275613	0.27505	0.272858	0.361649	0.357394	0.359814		496.079	52.1515	22.5482		503.2	55.1586	54.3271	41.0747	41.0996
														1.72			503.6	0.275049	0.274515	0.272206	0.360576	0.356441	0.358852		496.446	52.1371	22.6813		503.6	55.191	54.3691	41.1621	41.1502
														0.83			504	0.274531	0.27431	0.272135	0.359761	0.355452	0.358054		496.812	52.3492	22.9001		504	55.2258	54.4152	41.25	41.2494
														5.01			504.4	0.274254	0.273817	0.271483	0.358843	0.354291	0.357052		497.179	52.8348	22.9912		504.4	55.2633	54.4109	41.2988	41.3353
														1.53			504.8	0.27414	0.273471	0.271291	0.358148	0.353685	0.356381		497.546	53.0455	23.0563		504.8	55.3169	54.5141	41.4353	41.4132
														4.65			505.2	0.273445	0.272925	0.270503	0.357266	0.352794	0.355275		497.912	53.4671	23.1378		505.2	55.3547	54.528	41.4705	41.5046
														1.02			505.6	0.27294	0.272581	0.270386	0.356017	0.351876	0.354352		498.279	53.6522	23.2884		505.6	55.4929	54.6506	41.616	41.6534
														2.68			506	0.272538	0.271876	0.269852	0.35511	0.351044	0.353595		498.645	53.7732	23.5882		506	55.4543	54.6576	41.6928	41.7113
														5.11			506.4	0.272235	0.271813	0.269585	0.354396	0.350192	0.352574		499.011	54.2845	23.8217		506.4	55.5062	54.6895	41.7549	41.7849
														0.93			506.8	0.271777	0.271418	0.268951	0.353395	0.349223	0.351618		499.378	54.4563	23.8706		506.8	55.5964	54.7154	41.8648	41.8881
														3.27			507.2	0.271471	0.270706	0.268799	0.352541	0.347983	0.350733		499.744	55.3482	24.3175		507.2	55.6281	54.824	42.0013	42.0103
														2.78			507.6	0.270976	0.27067	0.268207	0.351384	0.347138	0.349582		500.11	55.1673	24.381		507.6	55.6982	54.8446	42.0824	42.1192
														2.56			508	0.270087	0.269722	0.267547	0.350568	0.346062	0.348478		500.476	55.92	24.6934		508	55.7674	54.9528	42.2032	42.2324
														1.62			508.4	0.269994	0.269384	0.267393	0.349467	0.345218	0.347724		500.843	55.9113	24.8524		508.4	55.7871	54.9426	42.283	42.3125
														1.9			508.8	0.269601	0.26902	0.266765	0.348113	0.344193	0.346666		501.209	55.9833	25.0931		508.8	55.8248	55.0038	42.3806	42.41
														2.98			509.2	0.26917	0.268704	0.266431	0.347276	0.34298	0.345618		501.575	56.2723	25.2201		509.2	55.8862	55.039	42.4719	42.4913
														4.64			509.6	0.268718	0.268081	0.265923	0.346394	0.342205	0.34467		501.941	56.3124	25.4924		509.6	55.9242	55.1018	42.5976	42.5975
														3.35			510	0.268156	0.267518	0.265325	0.345369	0.340943	0.343677		502.307	56.8662	25.7632		510	55.9775	55.1534	42.691	42.6928
														1.7			510.4	0.267943	0.267471	0.265069	0.344356	0.339949	0.34268		502.673	57.3215	26.1043		510.4	56.0375	55.1977	42.7859	42.8062
														1.13			510.8	0.267538	0.267021	0.264758	0.343291	0.339215	0.341541		503.039	57.9569	26.2961		510.8	56.0727	55.2603	42.9013	42.9444
														0.57			511.2	0.267039	0.266431	0.264123	0.342323	0.337921	0.340432		503.405	57.8073	26.6689		511.2	56.1254	55.3151	42.9779	43.0284
														2.64			511.6	0.26664	0.265886	0.263849	0.341249	0.33744	0.339555		503.77	58.2798	26.8694		511.6	56.1956	55.3335	43.097	43.1135
														1.99			512	0.26624	0.26577	0.263312	0.340382	0.336176	0.338342		504.136	58.7518	26.9146		512	56.2026	55.3939	43.1777	43.2336
														5.47			512.4	0.265668	0.265183	0.262576	0.339023	0.334985	0.337395		504.502	58.8892	27.5024		512.4	56.2991	55.4942	43.3228	43.3524
														5.18			512.8	0.265423	0.264808	0.262667	0.338087	0.333994	0.336445		504.868	59.4872	27.8759		512.8	56.3295	55.5354	43.4439	43.4344
														2.77			513.2	0.264551	0.264195	0.262002	0.337012	0.332821	0.335101		505.233	60.2419	28.2262		513.2	56.3862	55.5448	43.5311	43.5157
														1.03			513.6	0.264295	0.263625	0.261413	0.335895	0.331656	0.334167		505.599	59.9767	28.3709		513.6	56.4552	55.6148	43.6308	43.6538
														1.23			514	0.26388	0.26333	0.261019	0.334819	0.330912	0.333352		505.964	60.6371	28.8866		514	56.5106	55.6581	43.7477	43.7603
														4.61			514.4	0.263466	0.263041	0.260425	0.333982	0.329738	0.332192		506.33	61.2282	29.2324		514.4	56.5493	55.7409	43.8675	43.8421
														2.31			514.8	0.263006	0.262552	0.260127	0.33288	0.32894	0.331031		506.695	61.3566	29.5465		514.8	56.628	55.7902	43.9442	43.984
														4.89			515.2	0.262392	0.261974	0.259675	0.331703	0.327847	0.330094		507.061	61.8419	29.8022		515.2	56.6427	55.7995	44.0318	44.0644
														2.24			515.6	0.262091	0.26148	0.259413	0.330877	0.326654	0.329002		507.426	62.0018	30.257		515.6	56.6968	55.8483	44.1521	44.1918
														3.92			516	0.261924	0.261194	0.258972	0.330113	0.325884	0.328346		507.791	62.1055	30.6007		516	56.7236	55.9041	44.2652	44.2916
														2.89			516.4	0.261569	0.260677	0.25874	0.329135	0.324947	0.327293		508.157	62.8618	31.0213		516.4	56.7538	55.9474	44.345	44.3605
														6.44			516.8	0.26125	0.260408	0.258218	0.328231	0.324189	0.32625		508.522	63.1686	31.491		516.8	56.8211	55.9847	44.4646	44.4773
														3.36			517.2	0.26081	0.260025	0.257973	0.327062	0.323213	0.325464		508.887	63.6244	31.956		517.2	56.8798	56.0417	44.5393	44.5832
														0.86			517.6	0.260102	0.259719	0.257608	0.326016	0.32212	0.3245		509.252	63.7439	32.2517		517.6	56.9193	56.0609	44.6581	44.6816
														2			518	0.259895	0.25937	0.257409	0.325252	0.321268	0.32336		509.617	64.2039	32.6008		518	57.0334	56.1572	44.7839	44.7937
														3.23			518.4	0.25969	0.259151	0.256883	0.32444	0.32029	0.322499		509.982	64.9803	33.2892		518.4	57.038	56.187	44.8852	44.9048
														6.57			518.8	0.259078	0.258523	0.256358	0.323339	0.319235	0.321772		510.347	65.1207	33.6106		518.8	57.0819	56.2607	44.9795	45
														5.23			519.2	0.258717	0.257941	0.256003	0.322529	0.318465	0.320786		510.712	65.4026	34.0617		519.2	57.1003	56.2716	45.072	45.0586
														1.93			519.6	0.258469	0.257649	0.255433	0.321659	0.317681	0.319748		511.077	65.815	34.4372		519.6	57.1523	56.326	45.1634	45.184
														4.18			520	0.257821	0.257186	0.255045	0.320722	0.316626	0.318855		511.442	66.7288	35.2076		520	57.2134	56.3626	45.2471	45.2777
														2.64			520.4	0.25769	0.256989	0.254843	0.319689	0.315819	0.31777		511.807	66.7958	35.6121		520.4	57.2822	56.4171	45.3638	45.3826
														4.51			520.8	0.257412	0.256661	0.254493	0.319102	0.314872	0.317332		512.172	67.8091	36.2709		520.8	57.3204	56.496	45.4476	45.4734
														1.73			521.2	0.256923	0.256486	0.253917	0.318358	0.314308	0.316319		512.537	67.8279	36.6213		521.2	57.3308	56.5019	45.5614	45.5685
														2.73			521.6	0.256455	0.256018	0.253675	0.317615	0.313296	0.315494		512.901	68.0158	36.9189		521.6	57.3908	56.5301	45.6337	45.6548
														2.73			522	0.256025	0.255301	0.253385	0.316339	0.312667	0.314748		513.266	68.6183	37.7299		522	57.4034	56.5849	45.7051	45.7217
														3.47			522.4	0.255815	0.255316	0.253051	0.315715	0.311594	0.313907		513.631	69.2041	38.2223		522.4	57.4847	56.6073	45.7992	45.8168
														6.49			522.8	0.255299	0.254673	0.252478	0.314404	0.31053	0.312966		513.995	69.0502	38.6532		522.8	57.5038	56.6493	45.8782	45.9148
														2.75			523.2	0.255439	0.254566	0.252569	0.314081	0.31018	0.312441		514.36	69.8497	38.9696		523.2	57.526	56.6829	45.9704	46.0058
														1.47			523.6	0.254698	0.254151	0.251886	0.313402	0.309123	0.311305		514.724	70.1112	39.5914		523.6	57.598	56.7422	46.0577	46.0801
														2.3			524	0.254498	0.253954	0.251608	0.312392	0.308444	0.310579		515.088	70.1881	40.1498		524	57.624	56.7711	46.1257	46.1564
														2.89			524.4	0.254142	0.253509	0.251149	0.311648	0.307617	0.309869		515.453	70.9728	40.4641		524.4	57.6718	56.8322	46.2414	46.2531
														3.01			524.8	0.253765	0.253235	0.251115	0.311218	0.30713	0.309166		515.817	71.2557	41.2151		524.8	57.6967	56.8653	46.3104	46.3269
														2.6			525.2	0.253608	0.252813	0.250689	0.309979	0.306108	0.308498		516.182	71.6653	41.5787		525.2	57.7566	56.881	46.4096	46.4484
														2.7			525.6	0.253489	0.252848	0.25058	0.309718	0.305878	0.308113		516.546	71.738	42.1378		525.6	57.7857	56.9246	46.4608	46.507
														3.59			526	0.253027	0.25229	0.250022	0.308864	0.305146	0.30734		516.91	72.178	42.6083		526	57.8323	56.9684	46.5518	46.583
														2.13			526.4	0.252706	0.251918	0.249891	0.308291	0.304192	0.30638		517.274	72.5741	43.1584		526.4	57.821	56.9765	46.6187	46.6108
														1.79			526.8	0.252472	0.251856	0.249649	0.307843	0.303693	0.30594		517.638	72.8926	43.6905		526.8	57.9013	57.0531	46.7164	46.7075
														6.45			527.2	0.252164	0.251602	0.249159	0.306867	0.30312	0.305193		518.002	73.3589	44.2901		527.2	57.9247	57.0367	46.7773	46.7986
														5.85			527.6	0.251816	0.251375	0.249004	0.306333	0.302254	0.30455		518.366	73.8613	44.8637		527.6	57.9329	57.0604	46.8273	46.8503
														5.27			528	0.251598	0.251095	0.24867	0.305621	0.301608	0.30386		518.73	74.1758	45.4428		528	57.9725	57.1469	46.9194	46.9349
														2.77			528.4	0.25098	0.250655	0.248804	0.305321	0.301017	0.303257		519.094	74.5985	45.8729		528.4	57.9924	57.1689	46.9604	47.0286
														1.64			528.8	0.251011	0.250307	0.248075	0.30447	0.300506	0.302313		519.458	74.4467	46.1145		528.8	58.0876	57.1634	47.0405	47.0517
														4.58			529.2	0.250942	0.250316	0.248017	0.303891	0.300001	0.301879		519.822	75.0717	46.9449		529.2	58.067	57.1899	47.0849	47.1046
														2.26			529.6	0.25049	0.249624	0.247263	0.303163	0.29924	0.301301		520.186	74.989	47.1742		529.6	58.1233	57.2669	47.1705	47.1921
														3.6			530	0.249882	0.249429	0.24693	0.302348	0.298586	0.300614		520.55	75.7766	47.7958		530	58.1579	57.2945	47.2411	47.25
														0.95			530.4	0.249575	0.248965	0.24682	0.301757	0.297902	0.299836		520.913	75.8422	48.239		530.4	58.2033	57.3225	47.3125	47.3583
														1.41			530.8	0.249406	0.24863	0.246572	0.301129	0.297246	0.299166		521.277	76.2606	49.0116		530.8	58.2868	57.4251	47.4144	47.445
														0.75			531.2	0.249156	0.24845	0.246069	0.300715	0.296743	0.298818		521.641	76.419	49.3536		531.2	58.297	57.4176	47.4727	47.4928
														3.32			531.6	0.248994	0.248279	0.246127	0.300121	0.296365	0.29839		522.004	76.6957	49.8062		531.6	58.3413	57.4646	47.5434	47.5602
														2.38			532	0.248862	0.247995	0.245891	0.299681	0.295917	0.297867		522.368	77.1633	50.3531		532	58.327	57.4744	47.5887	47.5918
														1.86			532.4	0.24831	0.247698	0.245403	0.298919	0.295219	0.29717		522.731	77.7489	51.0479		532.4	58.3728	57.4992	47.6288	47.6421
														1.91			532.8	0.248055	0.247456	0.245174	0.298525	0.29471	0.296707		523.095	78.0103	51.4806		532.8	58.3968	57.5313	47.6735	47.7077
														2.82			533.2	0.247936	0.247173	0.245068	0.297929	0.294027	0.296099		523.458	78.2255	51.7869		533.2	58.4092	57.5383	47.7435	47.759
														3.69			533.6	0.24739	0.246819	0.244383	0.297415	0.293527	0.295375		523.821	78.3441	52.2269		533.6	58.4582	57.5838	47.809	47.8327
														3.04			534	0.247118	0.246455	0.244097	0.296682	0.292732	0.294881		524.185	78.487	52.7546		534	58.4858	57.6264	47.8702	47.8657
														3.35			534.4	0.247049	0.246232	0.244074	0.296182	0.292341	0.294481		524.548	78.968	53.2471		534.4	58.5208	57.6418	47.9337	47.9504
														3.21			534.8	0.246863	0.245986	0.243856	0.295602	0.291856	0.293857		524.911	79.0215	53.4252		534.8	58.5715	57.6772	47.9684	48.0035
														2.88			535.2	0.246465	0.245717	0.243577	0.295153	0.29146	0.293283		525.274	79.3558	54.1097		535.2	58.6262	57.7271	48.0592	48.0625
														4.21			535.6	0.246007	0.245413	0.243098	0.294628	0.290811	0.293016		525.638	79.4848	54.5497		535.6	58.6466	57.774	48.1313	48.1321
														2.43			536	0.246002	0.245533	0.243207	0.294267	0.290502	0.292336		526.001	79.6596	54.9225		536	58.6676	57.7848	48.1892	48.207
														0			536.4	0.245654	0.245161	0.242903	0.293952	0.290048	0.292151		526.364	80.2471	55.5916		536.4	58.7065	57.8292	48.2571	48.2647
														2.24			536.8	0.245485	0.245054	0.242429	0.293388	0.289599	0.291759		526.727	80.3296	55.661		536.8	58.7086	57.8308	48.2783	48.3047
														3.09			537.2	0.245462	0.245071	0.242618	0.293216	0.289293	0.291424		527.09	80.6545	56.0597		537.2	58.7476	57.8663	48.328	48.3544
														2.28			537.6	0.245586	0.245117	0.242489	0.292956	0.289165	0.291031		527.453	81.108	56.7009		537.6	58.7864	57.9326	48.3899	48.4087
														4.41			538	0.245441	0.244869	0.242541	0.292508	0.288695	0.290922		527.815	81.1668	57.1779		538	58.7915	57.9593	48.4351	48.4492
														3.82			538.4	0.245217	0.244396	0.242168	0.292031	0.288359	0.290343		528.178	81.1335	57.4942		538.4	58.8455	57.9844	48.4957	48.4997
														2.68			538.8	0.244724	0.244182	0.241889	0.291617	0.287735	0.289742		528.541	81.1837	57.6082		538.8	58.8591	57.9575	48.5365	48.529
														3.16			539.2	0.244777	0.24426	0.241814	0.29142	0.287486	0.2896		528.904	81.3421	58.029		539.2	58.8507	58.0021	48.5422	48.5752
														5.83			539.6	0.244689	0.243958	0.241874	0.291186	0.28732	0.289386		529.266	82.1175	58.3709		539.6	58.8413	57.9702	48.5577	48.5803
														3.37			540	0.244381	0.243774	0.241407	0.290593	0.286706	0.288753		529.629	81.8181	58.8632		540	58.8768	58.0131	48.6197	48.6483
														6.55			540.4	0.244096	0.243584	0.241072	0.289964	0.286339	0.288273		529.992	82.239	59.0409		540.4	58.9259	58.0319	48.6751	48.6885
														1.84			540.8	0.244063	0.243609	0.240966	0.289938	0.286043	0.288044		530.354	82.3751	59.4818		540.8	58.9328	58.0464	48.704	48.7161
														1.5			541.2	0.243729	0.243208	0.240815	0.289556	0.285637	0.287508		530.717	82.4452	59.8091		541.2	58.928	58.0424	48.7615	48.7549
														2.22			541.6	0.243539	0.24299	0.2405	0.289076	0.285214	0.287279		531.079	82.7503	60.0799		541.6	58.9807	58.092	48.801	48.8182
														2.84			542	0.2434	0.242784	0.240418	0.288653	0.28492	0.286871		531.442	82.6775	60.2686		542	58.9744	58.0989	48.8325	48.8388
														2.71			542.4	0.243157	0.242556	0.240288	0.288319	0.284547	0.28653		531.804	82.8291	60.4279		542.4	59.0128	58.1512	48.8968	48.9099
														3.48			542.8	0.242929	0.242333	0.240054	0.287759	0.283822	0.286058		532.166	83.2177	61.1533		542.8	59.0325	58.1331	48.9068	48.9282
														6.76			543.2	0.24299	0.242247	0.239873	0.287573	0.283868	0.285904		532.529	83.2663	61.216		543.2	59.0687	58.1931	48.9626	48.9823
														3.71			543.6	0.242754	0.242124	0.23976	0.287101	0.28331	0.285458		532.891	83.5362	61.5382		543.6	59.0856	58.2162	49.0095	49.0404
														2.79			544	0.242759	0.242053	0.239822	0.28724	0.283204	0.28525		533.253	83.859	61.9974		544	59.0742	58.2382	49.0469	49.053
														3.26			544.4	0.24237	0.241758	0.239524	0.286668	0.282984	0.284818		533.615	83.8264	62.2039		544.4	59.1424	58.2369	49.1039	49.0899
														3.07			544.8	0.242227	0.241747	0.239154	0.286345	0.282595	0.284564		533.977	84.0626	62.3484		544.8	59.1505	58.2532	49.1309	49.1537
														2.71			545.2	0.241701	0.241254	0.239086	0.28575	0.282099	0.283886		534.339	83.8881	62.5783		545.2	59.1598	58.2887	49.1657	49.1791
														2.21			545.6	0.241871	0.241107	0.23877	0.285558	0.281663	0.283922		534.701	84.3906	62.9713		545.6	59.1973	58.3064	49.1907	49.239
														4.07			546	0.241725	0.24089	0.238787	0.285064	0.281346	0.283422		535.063	84.3874	63.0779		546	59.2015	58.338	49.2414	49.25
														0			546.4	0.241406	0.240796	0.238632	0.28476	0.281133	0.283085		535.425	84.4058	63.1537		546.4	59.2298	58.3641	49.3083	49.321
														2.94			546.8	0.241434	0.240677	0.23837	0.284726	0.28085	0.282968		535.787	84.9294	63.8972		546.8	59.2358	58.385	49.3478	49.3325
														1.28			547.2	0.241274	0.240531	0.238145	0.284275	0.280515	0.282429		536.149	85.1298	63.9151		547.2	59.2678	58.3807	49.3479	49.3816
														3.15			547.6	0.2411	0.240432	0.238145	0.284151	0.280339	0.282147		536.511	84.8335	64.1308		547.6	59.292	58.4182	49.3845	49.4206
														3.1			548	0.24082	0.240196	0.238032	0.283796	0.279826	0.282053		536.872	85.081	64.2788		548	59.3087	58.4579	49.4359	49.4562
														3.37			548.4	0.240647	0.240058	0.237865	0.283374	0.279572	0.281699		537.234	85.389	64.8011		548.4	59.3416	58.4716	49.4788	49.4951
														3.59			548.8	0.240403	0.239862	0.237625	0.282935	0.279423	0.281283		537.596	85.1913	64.7079		548.8	59.3448	58.4558	49.4974	49.5055
														1.4			549.2	0.240291	0.239586	0.237244	0.282834	0.279042	0.280919		537.957	85.4322	65.1639		549.2	59.3373	58.4916	49.5392	49.5556
														5.81			549.6	0.240167	0.239914	0.237387	0.282639	0.278888	0.280808		538.319	85.3261	65.1455		549.6	59.4177	58.5229	49.574	49.6037
														3.79			550	0.24	0.239414	0.236996	0.282259	0.278298	0.280336		538.68	85.6924	65.6257		550	59.4092	58.5064	49.5975	49.6103
														3.58			550.4	0.23983	0.239248	0.236854	0.281786	0.277975	0.279888		539.042	86.157	65.946		550.4	59.4319	58.5518	49.6284	49.6764
														3.42			550.8	0.239758	0.239275	0.236848	0.281766	0.277935	0.279755		539.403	86.2175	66.1174		550.8	59.4604	58.5849	49.6839	49.6853
														4.58			551.2	0.239337	0.238871	0.236554	0.281119	0.277575	0.279502		539.765	85.8343	66.0455		551.2	59.4596	58.6057	49.6994	49.7303
														2.62			551.6	0.239343	0.238981	0.236488	0.281122	0.277329	0.279409		540.126	85.9658	66.1714		551.6	59.4739	58.5933	49.722	49.7518
														3.62			552	0.239402	0.239027	0.236388	0.280845	0.277276	0.279198		540.487	86.3631	66.2874		552	59.5066	58.6495	49.7752	49.7903
														0			552.4	0.239175	0.238574	0.236202	0.280479	0.276799	0.278815		540.848	86.2074	66.7966		552.4	59.5522	58.6565	49.8134	49.8067
														2.3			552.8	0.239105	0.238554	0.236026	0.280329	0.276804	0.278612		541.21	85.819	66.5529		552.8	59.5602	58.6689	49.8457	49.8331
														4.59			553.2	0.238831	0.238418	0.235675	0.279906	0.276206	0.278305		541.571	86.6526	67.279		553.2	59.576	58.7092	49.8796	49.8896
														6.55			553.6	0.238701	0.238212	0.235719	0.279943	0.276126	0.277965		541.932	86.2155	67.1152		553.6	59.5797	58.6807	49.9028	49.9101
														7.11			554	0.238509	0.237948	0.235771	0.279556	0.275924	0.277916		542.293	86.7676	66.9511		554	59.6176	58.7291	49.9176	49.9382
														2.41			554.4	0.238564	0.237947	0.235597	0.279385	0.275707	0.277497		542.654	86.7626	67.4052		554.4	59.6267	58.7456	49.9615	49.9717
														2.47			554.8	0.238636	0.237769	0.235357	0.279183	0.27557	0.27741		543.015	86.8753	67.3115		554.8	59.6345	58.7637	49.9691	49.9852
														1.92			555.2	0.238198	0.237686	0.235163	0.278902	0.275064	0.277253		543.376	86.7504	67.6891		555.2	59.6507	58.7714	50.0082	50.0207
														6.17			555.6	0.238241	0.23769	0.235322	0.278909	0.275189	0.277101		543.737	87.1504	68.0447		555.6	59.6841	58.8023	50.0488	50.054
														3.15			556	0.238025	0.237562	0.235199	0.278442	0.274891	0.276791		544.097	87.166	68.0655		556	59.6567	58.7836	50.0626	50.0701
														1.55			556.4	0.237739	0.237224	0.23474	0.278181	0.274544	0.276305		544.458	87.0473	68.0373		556.4	59.7051	58.7754	50.0689	50.0952
														2.7			556.8	0.237656	0.237118	0.234762	0.277984	0.274283	0.276091		544.819	86.67	68.1264		556.8	59.7022	58.8321	50.1087	50.1307
														1.96			557.2	0.237518	0.2369	0.23457	0.277721	0.274089	0.276123		545.18	87.2639	68.4105		557.2	59.7282	58.8376	50.1523	50.1547
														2.72			557.6	0.237452	0.236856	0.234445	0.277817	0.274004	0.275902		545.54	87.0481	68.5427		557.6	59.7438	58.8594	50.155	50.2081
														3.37			558	0.237331	0.236834	0.234575	0.277494	0.273908	0.27566		545.901	87.1931	68.6437		558	59.7625	58.8982	50.2048	50.2093
														1.3			558.4	0.237319	0.236581	0.234228	0.277236	0.273505	0.275367		546.261	87.1592	68.7239		558.4	59.7796	58.8931	50.2423	50.2406
														3.41			558.8	0.237165	0.236494	0.234211	0.277039	0.27349	0.275637		546.622	87.1924	68.7398		558.8	59.7961	58.8875	50.2693	50.2707
														4.99			559.2	0.236948	0.236412	0.23423	0.276917	0.273266	0.275361		546.982	87.4994	68.8874		559.2	59.7763	58.875	50.2495	50.2529
														3.54			559.6	0.236788	0.236308	0.23393	0.276641	0.273068	0.275009		547.343	87.1418	68.9769		559.6	59.7673	58.9114	50.2891	50.2852
														3.11			560	0.23671	0.236161	0.233826	0.276493	0.272796	0.274775		547.703	87.6566	69.2145		560	59.7887	58.908	50.2859	50.294
														5.82			560.4	0.236602	0.235981	0.233719	0.276444	0.272606	0.274775		548.064	87.2866	69.1974		560.4	59.8099	58.9316	50.3124	50.3362
														2.24			560.8	0.236663	0.235996	0.233482	0.276349	0.272574	0.274553		548.424	87.6069	69.3814		560.8	59.8214	58.9353	50.3356	50.3175
														1.78			561.2	0.236446	0.235681	0.2334	0.276149	0.272444	0.274348		548.784	87.4659	69.5909		561.2	59.8556	58.9593	50.3315	50.3447
														2.01			561.6	0.236332	0.235726	0.233419	0.276093	0.27246	0.274314		549.144	87.4986	69.3558		561.6	59.8409	58.9565	50.3771	50.3885
														3.58			562	0.236273	0.23566	0.233012	0.27566	0.272241	0.274089		549.504	87.8288	69.6262		562	59.8502	58.9887	50.3637	50.3974
														2.25			562.4	0.236196	0.235701	0.233086	0.275734	0.272125	0.273909		549.865	87.9505	69.6724		562.4	59.9025	59.0131	50.3944	50.4103
														4.75			562.8	0.236274	0.235603	0.233325	0.275585	0.271878	0.27388		550.225	87.5947	69.744		562.8	59.87	58.9707	50.3784	50.4248
														6.25			563.2	0.23599	0.235671	0.233272	0.275483	0.271712	0.273861		550.585	87.7231	69.7678		563.2	59.9084	59.0095	50.4152	50.4391
														6.44			563.6	0.236166	0.235682	0.233151	0.275691	0.271719	0.273591		550.945	87.895	69.9889		563.6	59.9497	59.0383	50.4575	50.4654
														1.69			564	0.236114	0.235545	0.23324	0.275144	0.271551	0.273669		551.304	87.9013	70.0976		564	59.954	59.0499	50.4517	50.4909
														6.11			564.4	0.23591	0.235361	0.233065	0.275073	0.27149	0.273435		551.664	87.4975	69.8996		564.4	59.9281	59.0462	50.4408	50.452
														2.02			564.8	0.235962	0.235444	0.233102	0.275405	0.271665	0.273665		552.024	87.5117	69.9934		564.8	59.988	59.0942	50.4847	50.5049
														2.19			565.2	0.235991	0.235329	0.232913	0.275122	0.271586	0.273445		552.384	87.4651	69.8697		565.2	59.9844	59.1005	50.4982	50.5173
														1.6			565.6	0.235705	0.235072	0.232899	0.275137	0.271513	0.273518		552.744	87.6919	69.9519		565.6	60.0053	59.1255	50.5134	50.5047
														4.45			566	0.235556	0.235122	0.232753	0.275235	0.271477	0.273363		553.103	87.5681	70.0489		566	60.0442	59.1512	50.531	50.5186
																	566.4	0.23582	0.235275	0.232791	0.275179	0.271482	0.273424		553.463	87.5971	70.0385		566.4	59.9875	59.1253	50.4809	50.4843
																	566.8	0.235211	0.23496	0.232692	0.274924	0.271511	0.27315		553.823	87.7734	70.2144		566.8	60.019	59.1324	50.5334	50.5428
																	567.2	0.235256	0.234536	0.232218	0.274822	0.271339	0.273414		554.182	87.5535	70.131		567.2	60.0305	59.1705	50.529	50.53
																	567.6	0.234889	0.234375	0.232222	0.274817	0.271308	0.273176		554.542	87.5994	70.1258		567.6	60.0206	59.1932	50.4948	50.5194
																	568	0.235191	0.234586	0.232014	0.275059	0.271384	0.273379		554.901	87.7696	70.3441		568	60.0488	59.212	50.5261	50.5281
																	568.4	0.235094	0.234471	0.231905	0.274907	0.271406	0.273512		555.261	87.5923	70.0223		568.4	60.0633	59.2309	50.5373	50.5404
																	568.8	0.234587	0.234185	0.231738	0.274661	0.271232	0.273243		555.62	87.4013	70.084		568.8	60.0678	59.2168	50.5251	50.5068
																	569.2	0.234509	0.233938	0.23156	0.274895	0.271138	0.272935		555.979	87.5631	70.063		569.2	60.0972	59.2395	50.5365	50.5399
																	569.6	0.234546	0.233985	0.231777	0.274657	0.271274	0.27319		556.338	87.3538	70.0221		569.6	60.1013	59.227	50.5333	50.5123
																	570	0.23477	0.234142	0.23195	0.275222	0.271569	0.273389		556.698	87.5493	70.1502		570	60.0951	59.1858	50.4519	50.4586
																	570.4	0.234613	0.234229	0.231949	0.275192	0.271508	0.273378		557.057	87.5172	69.9962		570.4	60.107	59.1976	50.4715	50.4669
																	570.8	0.234659	0.234177	0.231754	0.275147	0.271503	0.27339		557.416	87.4403	70.0094		570.8	60.0881	59.2473	50.4618	50.4752
																	571.2	0.234652	0.23405	0.231747	0.275434	0.271589	0.273674		557.775	86.9617	69.7013		571.2	60.1074	59.2079	50.4418	50.453
																	571.6	0.234649	0.234261	0.231686	0.275526	0.271907	0.273638		558.134	87.3515	69.8803		571.6	60.1017	59.2156	50.4391	50.4412
																	572	0.234709	0.23417	0.231663	0.275467	0.271741	0.273707		558.493	86.7281	69.541		572	60.0984	59.2165	50.4259	50.4357
																	572.4	0.234658	0.234049	0.231908	0.275562	0.271888	0.274229		558.852	87.0048	69.5664		572.4	60.1136	59.1983	50.4117	50.4252
																	572.8	0.234534	0.233924	0.231578	0.275752	0.272146	0.274053		559.211	86.8488	69.7227		572.8	60.1284	59.1937	50.3892	50.4102
																	573.2	0.234512	0.233848	0.231622	0.275765	0.272207	0.274031		559.57	86.9334	69.4807		573.2	60.1022	59.2037	50.3858	50.4015
																	573.6	0.234662	0.233926	0.231547	0.275854	0.272329	0.274088		559.929	87.0851	69.7227		573.6	60.1036	59.2235	50.3885	50.4019
																	574	0.23457	0.234122	0.231622	0.276198	0.272353	0.274253		560.287	86.8426	69.5197		574	60.098	59.2148	50.3625	50.3795
																	574.4	0.234602	0.234292	0.231606	0.275927	0.272502	0.27437		560.646	86.668	69.4047		574.4	60.1355	59.248	50.3505	50.3552
																	574.8	0.234404	0.233735	0.231415	0.276025	0.272496	0.274241		561.005	86.91	69.3711		574.8	60.1038	59.2295	50.3392	50.3802
																	575.2	0.234432	0.234033	0.231634	0.276093	0.272853	0.274661		561.364	86.8221	69.3549		575.2	60.1483	59.2438	50.3548	50.3615
																	575.6	0.234314	0.233784	0.231353	0.276382	0.272556	0.274606		561.722	86.2799	69.0213		575.6	60.1011	59.2086	50.2955	50.3247
																	576	0.234254	0.234005	0.231441	0.276471	0.272786	0.274526		562.081	86.6135	69.1456		576	60.1353	59.2461	50.3285	50.3445
																	576.4	0.234498	0.233936	0.231525	0.276843	0.272849	0.275012		562.439	86.4806	69.0769		576.4	60.1403	59.2172	50.2977	50.3206
																	576.8	0.234237	0.23371	0.231452	0.276582	0.272974	0.274677		562.798	86.6406	69.1278		576.8	60.1602	59.2636	50.306	50.3142
																	577.2	0.234326	0.233909	0.231524	0.27676	0.273014	0.274902		563.156	86.5955	68.9161		577.2	60.1415	59.2344	50.2882	50.2894
																	577.6	0.234323	0.23391	0.231396	0.276709	0.273253	0.275181		563.514	86.7142	68.9263		577.6	60.144	59.2412	50.2616	50.2676
																	578	0.234376	0.233979	0.231618	0.277	0.273143	0.275315		563.873	86.1635	68.7756		578	60.162	59.2541	50.2633	50.2774
																	578.4	0.234282	0.233971	0.231685	0.276993	0.27345	0.275064		564.231	86.2238	68.5892		578.4	60.163	59.2653	50.2387	50.2946
																	578.8	0.234128	0.23377	0.231201	0.276955	0.273405	0.275283		564.589	86.4575	68.7011		578.8	60.1689	59.2841	50.2704	50.2987
																	579.2	0.234259	0.233936	0.23168	0.277164	0.273662	0.275393		564.947	86.4014	68.6171		579.2	60.187	59.2887	50.2511	50.2837
																	579.6	0.234183	0.233851	0.231404	0.277237	0.273622	0.275298		565.305	86.3242	68.5232		579.6	60.1831	59.3034	50.2549	50.2456
																	580	0.234374	0.233906	0.231657	0.277213	0.27384	0.275656		565.664	86.2384	68.5038		580	60.1885	59.3232	50.2696	50.2776
																	580.4	0.234219	0.233842	0.2313	0.27726	0.273514	0.275517		566.022	86.2346	68.3472		580.4	60.2135	59.2959	50.2717	50.2766
																	580.8	0.234295	0.23398	0.231537	0.277205	0.273663	0.275543		566.38	86.0751	68.2672		580.8	60.1927	59.3163	50.2402	50.2791
																	581.2	0.234162	0.233625	0.231285	0.277432	0.27386	0.27562		566.737	85.8571	67.8031		581.2	60.2194	59.315	50.2252	50.2522
																	581.6	0.234161	0.233772	0.231313	0.277594	0.27386	0.275698		567.095	86.1649	68.0816		581.6	60.2202	59.3229	50.2386	50.2372
																	582	0.234364	0.233764	0.231396	0.277772	0.273901	0.275985		567.453	85.852	67.7179		582	60.2022	59.2877	50.2378	50.2296
																	582.4	0.234032	0.233722	0.23142	0.277523	0.274023	0.275747		567.811	85.8518	67.6223		582.4	60.2029	59.3113	50.1746	50.2272
																	582.8	0.233989	0.233721	0.231407	0.277707	0.274351	0.27567		568.169	85.7701	67.4851		582.8	60.2415	59.3453	50.2378	50.2463
																	583.2	0.233819	0.233465	0.231209	0.277406	0.273763	0.275632		568.527	85.6729	67.4165		583.2	60.211	59.3283	50.1892	50.2172
																	583.6	0.233946	0.233487	0.231078	0.277696	0.273895	0.275971		568.884	85.5012	67.3221		583.6	60.2134	59.356	50.2043	50.2158
																	584	0.234076	0.233645	0.231246	0.277592	0.27408	0.275945		569.242	85.7656	67.4484		584	60.2198	59.3215	50.2037	50.207
																	584.4	0.234081	0.233536	0.231281	0.277616	0.274222	0.276005		569.599	85.7369	67.2433		584.4	60.2173	59.3267	50.2005	50.2076
																	584.8	0.233996	0.233621	0.231142	0.277792	0.274179	0.275946		569.957	85.7233	67.0894		584.8	60.2349	59.3422	50.1876	50.2101
																	585.2	0.233893	0.23344	0.231298	0.277566	0.274069	0.27614		570.314	85.6449	67.1275		585.2	60.2147	59.325	50.1929	50.2112
																	585.6	0.233899	0.233401	0.231053	0.277783	0.274103	0.276089		570.672	85.7746	67.0401		585.6	60.2593	59.3579	50.2007	50.243
																	586	0.233769	0.233358	0.23109	0.277935	0.274237	0.276001		571.029	85.3996	66.655		586	60.2412	59.3608	50.2042	50.2233
																	586.4	0.23367	0.23333	0.231073	0.277728	0.273915	0.27602		571.387	85.3396	66.6683		586.4	60.2895	59.399	50.2228	50.2339
																	586.8	0.233728	0.233417	0.231022	0.277743	0.274095	0.276029		571.744	85.1718	66.483		586.8	60.3113	59.4016	50.2435	50.2331
																	587.2	0.233446	0.233364	0.23077	0.277767	0.2742	0.276052		572.101	85.4074	66.3989		587.2	60.282	59.3385	50.191	50.2095
																	587.6	0.233776	0.233069	0.230832	0.277869	0.273939	0.275909		572.458	85.2083	66.2953		587.6	60.2878	59.3524	50.1875	50.2153
																	588	0.233781	0.233354	0.231079	0.27781	0.274289	0.275966		572.815	85.4394	66.2237		588	60.2885	59.3412	50.1764	50.2334
																	588.4	0.233704	0.233103	0.230887	0.277768	0.274214	0.275968		573.173	85.217	66.061		588.4	60.2941	59.3744	50.2258	50.2338
																	588.8	0.233617	0.233077	0.230694	0.277824	0.274133	0.275931		573.53	85.1756	65.8198		588.8	60.2545	59.3722	50.2107	50.2495
																	589.2	0.233357	0.233186	0.23077	0.27757	0.274069	0.27573		573.887	85.3522	65.7845		589.2	60.2969	59.3808	50.2297	50.2394
																	589.6	0.2333	0.232806	0.23056	0.277445	0.273645	0.275834		574.244	85.6219	65.9114		589.6	60.2668	59.3969	50.2413	50.2477
																	590	0.233397	0.232692	0.230287	0.277546	0.273707	0.275659		574.601	85.3496	65.577		590	60.2634	59.3829	50.2286	50.229
																	590.4	0.233252	0.232822	0.230404	0.277342	0.273847	0.275807		574.957	85.0874	65.4115		590.4	60.3007	59.397	50.2497	50.2583
																	590.8	0.233388	0.233024	0.23064	0.277755	0.274017	0.275513		575.314	84.9289	65.2434		590.8	60.2776	59.4085	50.2468	50.2247
																	591.2	0.233184	0.232862	0.2305	0.277427	0.273661	0.27579		575.671	85.3252	65.234		591.2	60.2996	59.3841	50.2516	50.2515
																	591.6	0.233177	0.232748	0.230504	0.277276	0.273784	0.275611		576.028	85.3388	64.9244		591.6	60.293	59.4026	50.2598	50.2704
																	592	0.233154	0.232616	0.23007	0.277397	0.273406	0.2755		576.384	85.1121	64.7418		592	60.3163	59.4232	50.2619	50.2572
																	592.4	0.232848	0.232462	0.230252	0.277183	0.273572	0.275395		576.741	85.2971	64.7374		592.4	60.318	59.3997	50.2826	50.3092
																	592.8	0.232849	0.23256	0.230123	0.277207	0.27347	0.27553		577.098	85.0592	64.7725		592.8	60.3542	59.4621	50.3156	50.3369
																	593.2	0.232677	0.232445	0.230227	0.276944	0.273211	0.2751		577.454	85.1763	64.484		593.2	60.2944	59.4407	50.2849	50.3108
																	593.6	0.232679	0.232224	0.230037	0.276769	0.273231	0.275153		577.811	85.0662	64.3167		593.6	60.3542	59.4783	50.3378	50.3283
																	594	0.232624	0.23234	0.229937	0.276792	0.273164	0.274707		578.167	85.2596	64.3408		594	60.3679	59.4723	50.367	50.3447
																	594.4	0.232355	0.232353	0.229939	0.276487	0.273019	0.274942		578.524	85.1587	63.9724		594.4	60.4032	59.4953	50.3606	50.384
																	594.8	0.232379	0.231976	0.229464	0.27603	0.2724	0.274441		578.88	85.168	64.0297		594.8	60.4187	59.5061	50.3781	50.3915
																	595.2	0.232373	0.231874	0.229645	0.276195	0.272659	0.274663		579.236	84.9009	63.7806		595.2	60.4135	59.5008	50.3963	50.4119
																	595.6	0.232086	0.231631	0.229537	0.276211	0.272532	0.274387		579.593	84.8525	63.7813		595.6	60.3876	59.4862	50.382	50.4072
																	596	0.232323	0.231973	0.229754	0.276024	0.272605	0.274439		579.949	84.962	63.6157		596	60.3831	59.5112	50.3799	50.4091
																	596.4	0.231915	0.231421	0.22931	0.275609	0.272126	0.273822		580.305	85.1612	63.3044		596.4	60.3993	59.4907	50.4112	50.446
																	596.8	0.231799	0.231443	0.229335	0.275681	0.272062	0.273769		580.661	84.6359	63.314		596.8	60.4185	59.4972	50.4233	50.4509
																	597.2	0.231826	0.231318	0.229187	0.275425	0.271936	0.273734		581.017	84.7329	63.1408		597.2	60.4565	59.5511	50.4501	50.4722
																	597.6	0.231645	0.231458	0.228924	0.275222	0.271723	0.273458		581.373	84.965	63.203		597.6	60.4536	59.5698	50.4922	50.5034
																	598	0.23174	0.231365	0.228962	0.275184	0.271538	0.273529		581.729	84.8962	63.0779		598	60.4607	59.5605	50.4495	50.4921
																	598.4	0.231324	0.23113	0.228784	0.274901	0.27148	0.27332		582.085	84.7626	62.9965		598.4	60.4793	59.5517	50.4714	50.5031
																	598.8	0.231276	0.231104	0.228771	0.275017	0.271485	0.273303		582.441	84.6092	62.9272		598.8	60.4878	59.5909	50.5151	50.5242
																	599.2	0.231532	0.23101	0.22877	0.274927	0.27154	0.273107		582.797	84.769	62.7022		599.2	60.4761	59.586	50.4802	50.5158
																	599.6	0.231285	0.231001	0.228713	0.274761	0.271306	0.27306		583.153	84.485	62.5091		599.6	60.5016	59.6092	50.529	50.529
																	600	0.23122	0.230793	0.228381	0.274852	0.271115	0.273164		583.509	84.4032	62.4021		600	60.4945	59.6076	50.5382	50.5181
																	600.4	0.23094	0.231015	0.228414	0.27465	0.271222	0.27281		583.864	84.4721	62.1923		600.4	60.5179	59.617	50.5261	50.5278
																	600.8	0.231075	0.230888	0.228465	0.274736	0.271229	0.273147		584.22	84.7067	62.3072		600.8	60.5166	59.6202	50.5311	50.554
																	601.2	0.231087	0.230403	0.228319	0.274449	0.271045	0.273027		584.576	84.7126	62.3187		601.2	60.5368	59.6281	50.5593	50.5628
																	601.6	0.23112	0.230649	0.228395	0.274648	0.271236	0.273064		584.931	84.5028	61.9205		601.6	60.4878	59.6135	50.4898	50.5127
																	602	0.231108	0.230827	0.228313	0.274848	0.27131	0.273056		585.287	84.0588	61.8308		602	60.5287	59.6302	50.5501	50.5265
																	602.4	0.231271	0.230825	0.228532	0.274905	0.270914	0.273176		585.642	84.6317	61.9024		602.4	60.5174	59.6295	50.4997	50.5135
																	602.8	0.230877	0.230734	0.228183	0.274678	0.270828	0.272787		585.998	84.5711	62.0012		602.8	60.5465	59.6575	50.5111	50.5365
																	603.2	0.231118	0.230977	0.228244	0.275192	0.271408	0.2734		586.353	84.6176	61.8146		603.2	60.5553	59.6736	50.5178	50.529
																	603.6	0.230862	0.230704	0.228491	0.274909	0.271219	0.273041		586.708	84.6171	61.7144		603.6	60.5354	59.6578	50.4839	50.5325
																	604	0.231272	0.230694	0.228489	0.274709	0.271375	0.273248		587.064	84.4906	61.6803		604	60.5287	59.6468	50.4993	50.5068
																	604.4	0.231149	0.230811	0.228485	0.27485	0.271333	0.273207		587.419	84.6326	61.7108		604.4	60.5497	59.6629	50.4817	50.474
																	604.8	0.231094	0.230804	0.228635	0.275126	0.271581	0.27356		587.774	84.5885	61.5591		604.8	60.5425	59.6843	50.4848	50.4815
																	605.2	0.231233	0.230803	0.228524	0.275468	0.271907	0.27352		588.129	84.4992	61.4146		605.2	60.5752	59.6549	50.4639	50.4759
																	605.6	0.231317	0.230788	0.228753	0.275612	0.271999	0.27401		588.484	84.4577	61.5309		605.6	60.53	59.6608	50.4323	50.4285
																	606	0.231149	0.230833	0.22845	0.275436	0.272042	0.273951		588.839	83.9001	61.145		606	60.5559	59.6465	50.3913	50.3966
																	606.4	0.231317	0.23081	0.228618	0.275825	0.272269	0.274097		589.194	84.2492	60.9084		606.4	60.5227	59.6496	50.3768	50.4014
																	606.8	0.231217	0.23075	0.228432	0.275962	0.272451	0.274287		589.549	84.4766	61.2204		606.8	60.5052	59.6077	50.3252	50.3475
																	607.2	0.231132	0.230765	0.228717	0.276406	0.272795	0.274723		589.904	84.136	61.1024		607.2	60.5263	59.6235	50.3072	50.3324
																	607.6	0.231288	0.230936	0.228904	0.27676	0.273372	0.275156		590.259	84.3259	60.9257		607.6	60.5185	59.6374	50.2817	50.3243
																	608	0.231209	0.230648	0.22858	0.276704	0.273309	0.274906		590.614	84.2275	60.9772		608	60.5224	59.6416	50.2509	50.2774
																	608.4	0.231304	0.230991	0.228949	0.277305	0.273492	0.275465		590.969	84.2382	60.9538		608.4	60.5241	59.6258	50.2335	50.2581
																	608.8	0.231361	0.231112	0.228757	0.277601	0.273989	0.275961		591.324	84.4337	60.976		608.8	60.4942	59.6429	50.1766	50.1826
																	609.2	0.231501	0.230994	0.229039	0.277991	0.27398	0.27627		591.678	84.3103	61.0101		609.2	60.489	59.5885	50.1113	50.1303
																	609.6	0.231757	0.231523	0.229225	0.278171	0.274729	0.276714		592.033	84.1598	60.8201		609.6	60.4959	59.5901	50.1079	50.109
																	610	0.2316	0.231239	0.229064	0.27862	0.275041	0.277062		592.387	84.5004	60.9829		610	60.4865	59.5941	50.0445	50.0489
																	610.4	0.231993	0.231555	0.229208	0.278976	0.275424	0.277273		592.742	84.7002	61.1018		610.4	60.4707	59.5639	50.0181	50.0219
																	610.8	0.231708	0.231539	0.229269	0.279162	0.275803	0.277795		593.097	84.3823	60.8858		610.8	60.4661	59.5818	49.981	50.0022
																	611.2	0.231865	0.23149	0.229343	0.279617	0.276021	0.277944		593.451	84.3134	60.9843		611.2	60.4593	59.5607	49.9297	49.9506
																	611.6	0.231851	0.231819	0.229371	0.280131	0.276582	0.278496		593.805	84.4443	60.9962		611.6	60.4239	59.5109	49.8983	49.89
																	612	0.232278	0.231772	0.22968	0.28063	0.276974	0.278802		594.16	84.2573	60.8222		612	60.441	59.5001	49.8183	49.8534
																	612.4	0.232057	0.231705	0.229513	0.280564	0.277047	0.278999		594.514	84.274	60.9901		612.4	60.4162	59.5311	49.7667	49.8216
																	612.8	0.23227	0.232121	0.22994	0.281333	0.27797	0.279757		594.868	84.1661	60.9596		612.8	60.3975	59.5415	49.7436	49.7456
																	613.2	0.232564	0.232048	0.230045	0.28169	0.278047	0.280168		595.223	84.3192	60.9734		613.2	60.3821	59.4521	49.6421	49.6688
																	613.6	0.232496	0.232431	0.230041	0.282221	0.278503	0.280533		595.577	84.3067	60.9133		613.6	60.3957	59.4982	49.6548	49.6795
																	614	0.232723	0.23245	0.230206	0.282661	0.278819	0.280983		595.931	84.3921	60.9859		614	60.347	59.4423	49.5881	49.5796
																	614.4	0.232671	0.232609	0.230301	0.282862	0.279206	0.281374		596.285	84.1261	60.684		614.4	60.3154	59.4421	49.5356	49.5323
																	614.8	0.233105	0.232461	0.230431	0.283416	0.279769	0.281684		596.639	83.9972	60.9387		614.8	60.338	59.4312	49.4842	49.4988
																	615.2	0.232826	0.232467	0.23041	0.283487	0.280125	0.281893		596.993	84.488	60.9588		615.2	60.2904	59.4289	49.4376	49.4609
																	615.6	0.232783	0.232502	0.230474	0.283905	0.280289	0.28225		597.347	83.9017	60.6436		615.6	60.2375	59.3512	49.3602	49.3766
																	616	0.233117	0.23281	0.230693	0.284379	0.280651	0.282557		597.701	83.9758	60.8215		616	60.2231	59.3658	49.3216	49.341
																	616.4	0.233093	0.232856	0.230506	0.284697	0.281098	0.282945		598.055	83.9151	60.6301		616.4	60.206	59.3083	49.2506	49.2893
																	616.8	0.233263	0.232719	0.230662	0.285071	0.281224	0.28358		598.408	83.7344	60.653		616.8	60.2442	59.338	49.2381	49.2614
																	617.2	0.233361	0.232883	0.230674	0.285465	0.281611	0.283725		598.762	83.9841	60.6355		617.2	60.2079	59.3298	49.2202	49.2513
																	617.6	0.233417	0.233036	0.231206	0.28565	0.282224	0.28426		599.116	83.9427	60.597		617.6	60.2137	59.3102	49.1579	49.1846
																	618	0.233816	0.233278	0.231255	0.286131	0.282371	0.28462		599.47	84.1624	60.7094		618	60.1583	59.2856	49.1168	49.1275
																	618.4	0.234008	0.233708	0.231559	0.286762	0.28306	0.285167		599.823	83.8311	60.6514		618.4	60.1519	59.2762	49.0738	49.0921
																	618.8	0.234202	0.233802	0.231901	0.287075	0.283613	0.285751		600.177	83.7358	60.6258		618.8	60.1477	59.2456	49.0291	49.0613
																	619.2	0.234078	0.233846	0.231833	0.287266	0.283932	0.285585		600.53	83.8038	60.5104		619.2	60.1224	59.2491	49.0055	49.0302
																	619.6	0.234238	0.233679	0.231794	0.287455	0.283918	0.285798		600.884	83.759	60.3761		619.6	60.1509	59.2535	48.9787	49.0037
																	620	0.234275	0.233943	0.231793	0.287623	0.284161	0.286106		601.237	83.7334	60.2579		620	60.123	59.2546	48.9435	48.9599
																	620.4	0.234474	0.234062	0.231903	0.287978	0.284474	0.286661		601.591	83.5923	60.2569		620.4	60.1223	59.2066	48.8843	48.9277
																	620.8	0.234426	0.23414	0.231939	0.288247	0.284768	0.286717		601.944	83.2289	60.0803		620.8	60.152	59.2371	48.9066	48.9388
																	621.2	0.234517	0.234324	0.232103	0.288659	0.284879	0.287024		602.297	83.4202	60.2762		621.2	60.1038	59.2089	48.8678	48.8703
																	621.6	0.234739	0.234187	0.232248	0.288794	0.285362	0.287419		602.65	83.4248	60.0357		621.6	60.1002	59.2144	48.8451	48.8609
																	622	0.234628	0.234291	0.231986	0.288662	0.285441	0.287258		603.004	83.7041	60.0969		622	60.1184	59.2264	48.8276	48.8443
																	622.4	0.234791	0.234308	0.232304	0.289099	0.285506	0.287868		603.357	83.1603	59.9202		622.4	60.0777	59.2108	48.7812	48.7993
																	622.8	0.234775	0.234611	0.232132	0.289193	0.285586	0.287661		603.71	83.1269	59.5893		622.8	60.1117	59.227	48.7794	48.7858
																	623.2	0.234713	0.234458	0.23206	0.28939	0.285601	0.287715		604.063	83.248	59.4979		623.2	60.0709	59.2114	48.7435	48.7808
																	623.6	0.23477	0.2346	0.232336	0.289427	0.285979	0.288092		604.416	83.3675	59.3301		623.6	60.0353	59.181	48.7139	48.7632
																	624	0.234691	0.234387	0.232258	0.28956	0.286089	0.288099		604.769	83.1782	59.2014		624	60.0512	59.1775	48.6903	48.7385
																	624.4	0.23483	0.234252	0.232227	0.289558	0.286263	0.28813		605.122	82.9388	58.9221		624.4	60.0483	59.1716	48.6959	48.7583
																	624.8	0.234914	0.234512	0.232551	0.289952	0.286586	0.288528		605.475	82.9539	58.9758		624.8	60.0679	59.1913	48.7141	48.7172
																	625.2	0.234558	0.23428	0.232118	0.289832	0.286377	0.288611		605.827	82.8325	58.7257		625.2	60.062	59.208	48.6866	48.7133
																	625.6	0.234581	0.234231	0.232096	0.289917	0.286648	0.288365		606.18	82.8462	58.4291		625.6	60.074	59.2053	48.675	48.6882
																	626	0.234487	0.234284	0.232167	0.289779	0.286548	0.28848		606.533	82.7143	58.3493		626	60.0609	59.184	48.6774	48.6837
																	626.4	0.234521	0.234246	0.232231	0.290127	0.286796	0.288566		606.885	82.8193	58.0973		626.4	60.054	59.1854	48.667	48.6935
																	626.8	0.234836	0.234343	0.232513	0.290096	0.286921	0.28888		607.238	82.8481	57.9008		626.8	60.0349	59.1704	48.6318	48.6627
																	627.2	0.234433	0.234098	0.231922	0.290047	0.286544	0.289023		607.591	82.2505	57.4562		627.2	60.0675	59.2034	48.6629	48.6829
																	627.6	0.23449	0.234362	0.232231	0.290419	0.287058	0.288889		607.943	82.5211	57.3708		627.6	60.0634	59.2133	48.6662	48.6605
																	628	0.23435	0.233888	0.231932	0.289958	0.286517	0.28871		608.296	82.3351	56.9626		628	60.0829	59.1979	48.6583	48.6742
																	628.4	0.23434	0.233996	0.231833	0.290288	0.286628	0.288851		608.648	82.0487	56.8498		628.4	60.0563	59.198	48.6465	48.6578
																	628.8	0.234306	0.23403	0.231864	0.290017	0.286457	0.288633		609	82.0548	56.4048		628.8	60.0894	59.2245	48.661	48.6887
																	629.2	0.234238	0.234036	0.231731	0.290158	0.286521	0.288644		609.353	81.8314	56.028		629.2	60.0908	59.2309	48.6805	48.6799
																	629.6	0.234082	0.233923	0.231733	0.289921	0.286272	0.288399		609.705	81.788	55.8205		629.6	60.1057	59.2764	48.6736	48.6988
																	630	0.234378	0.23386	0.231726	0.289885	0.28623	0.288252		610.057	81.5402	55.8023		630	60.1318	59.264	48.7222	48.7077
																	630.4	0.233894	0.233706	0.231423	0.28952	0.286074	0.288081		610.41	81.4379	55.2296		630.4	60.1055	59.2655	48.7021	48.7142
																	630.8	0.233936	0.233704	0.23139	0.289377	0.285888	0.288096		610.762	81.2746	54.9521		630.8	60.1479	59.3216	48.7455	48.7738
																	631.2	0.234052	0.23364	0.231645	0.289313	0.285763	0.287967		611.114	81.3667	54.5941		631.2	60.1321	59.3517	48.7942	48.7788
																	631.6	0.233682	0.233437	0.23122	0.289161	0.285491	0.287638		611.466	81.2096	54.2963		631.6	60.132	59.2928	48.7716	48.788
																	632	0.233581	0.233231	0.230995	0.288657	0.285267	0.287445		611.818	81.1998	54.1013		632	60.1476	59.3225	48.8057	48.825
																	632.4	0.233426	0.233034	0.230803	0.288401	0.285085	0.287056		612.17	81.0083	53.9246		632.4	60.1927	59.3645	48.857	48.847
																	632.8	0.233283	0.233012	0.230619	0.288482	0.284702	0.286779		612.522	80.802	53.4806		632.8	60.2059	59.3357	48.8754	48.883
																	633.2	0.233045	0.232841	0.230646	0.287888	0.284297	0.28648		612.874	80.8108	53.1727		633.2	60.2333	59.3874	48.9082	48.9431
																	633.6	0.23311	0.232683	0.230543	0.287617	0.284104	0.286075		613.225	80.7129	52.8775		633.6	60.2657	59.3957	48.9595	48.9836
																	634	0.23276	0.23242	0.230313	0.286938	0.283587	0.28575		613.577	80.619	52.7363		634	60.2587	59.4121	48.9865	48.9927
																	634.4	0.232377	0.232223	0.230081	0.286691	0.283108	0.285201		613.929	80.2486	52.0768		634.4	60.3067	59.4508	49.0263	49.0534
																	634.8	0.232709	0.232013	0.230022	0.286451	0.283088	0.285036		614.281	80.3971	52.0106		634.8	60.3421	59.4564	49.073	49.1077
																	635.2	0.232326	0.232032	0.230083	0.285899	0.282511	0.284463		614.632	80.311	51.801		635.2	60.3456	59.4773	49.0968	49.1088
																	635.6	0.231918	0.231574	0.229684	0.285331	0.281962	0.283938		614.984	80.3108	51.5032		635.6	60.3864	59.4884	49.1803	49.1887
																	636	0.231942	0.231731	0.229584	0.28514	0.281771	0.283808		615.335	79.8317	51.0575		636	60.4147	59.5093	49.2269	49.2583
																	636.4	0.231814	0.231584	0.229415	0.284923	0.281062	0.283376		615.687	79.844	50.7896		636.4	60.4646	59.562	49.2747	49.3062
																	636.8	0.23147	0.231276	0.229144	0.28453	0.280977	0.282794		616.038	79.6252	50.464		636.8	60.4536	59.5748	49.3157	49.3695
																	637.2	0.231449	0.230884	0.228795	0.28366	0.280295	0.282137		616.39	79.6748	50.2237		637.2	60.4767	59.6195	49.3884	49.423
																	637.6	0.231132	0.230935	0.228696	0.28322	0.279668	0.281652		616.741	79.3514	49.8459		637.6	60.5214	59.6045	49.4505	49.4751
																	638	0.231169	0.23078	0.228444	0.28262	0.279206	0.281289		617.092	79.2477	49.656		638	60.5659	59.6584	49.514	49.586
																	638.4	0.230708	0.230296	0.228169	0.282013	0.27891	0.280757		617.443	79.1039	49.4597		638.4	60.5765	59.6794	49.5665	49.596
																	638.8	0.230544	0.230294	0.227962	0.281487	0.27843	0.280098		617.795	79.0952	49.1487		638.8	60.5497	59.6849	49.5972	49.6373
																	639.2	0.230236	0.229824	0.227596	0.280908	0.277471	0.279523		618.146	79.1447	48.846		639.2	60.5946	59.7296	49.6808	49.7302
																	639.6	0.229719	0.229667	0.22746	0.280572	0.277128	0.278945		618.497	78.7547	48.7391		639.6	60.6736	59.7983	49.7769	49.8092
																	640	0.229831	0.22943	0.227436	0.2801	0.276716	0.278685		618.848	79.0546	48.674		640	60.6933	59.8006	49.8345	49.8802
																	640.4	0.229782	0.229216	0.227159	0.279357	0.276146	0.278076		619.199	78.8687	48.387		640.4	60.7187	59.7955	49.8708	49.9219
																	640.8	0.229002	0.229041	0.226619	0.278559	0.275374	0.277181		619.55	78.5442	48.1597		640.8	60.7046	59.8437	49.9461	49.9545
																	641.2	0.228948	0.228902	0.226543	0.278415	0.274853	0.276737		619.901	78.4617	47.8014		641.2	60.7542	59.887	50.0238	50.0111
																	641.6	0.228596	0.228579	0.22644	0.277695	0.274504	0.276186		620.252	78.9235	47.9842		641.6	60.8185	59.932	50.0705	50.0762
																	642	0.228809	0.228508	0.226428	0.277387	0.273869	0.276042		620.602	78.7213	47.8762		642	60.8582	59.9358	50.1281	50.1696
																	642.4	0.228346	0.227995	0.22604	0.276781	0.27359	0.275259		620.953	78.2561	47.539		642.4	60.9116	59.9796	50.2276	50.2513
																	642.8	0.228105	0.227945	0.225739	0.276175	0.272823	0.274823		621.304	78.2617	47.3945		642.8	60.9111	59.9961	50.2496	50.3037
																	643.2	0.227907	0.227569	0.22563	0.275643	0.272478	0.274323		621.655	78.578	47.3975		643.2	60.9381	60.0313	50.3157	50.3728
																	643.6	0.227627	0.227375	0.225339	0.274963	0.271908	0.273778		622.005	78.1694	47.1144		643.6	60.9132	60.0762	50.388	50.3941
																	644	0.227469	0.227229	0.225209	0.274829	0.271377	0.273417		622.356	78.2671	46.9497		644	60.9759	60.068	50.4707	50.4755
																	644.4	0.227401	0.2272	0.224931	0.274484	0.271049	0.273032		622.706	78.1754	46.8666		644.4	60.9721	60.1119	50.4603	50.5021
																	644.8	0.227273	0.226826	0.224808	0.274148	0.270772	0.272773		623.057	78.0512	46.5754		644.8	61.0006	60.1164	50.5108	50.5894
																	645.2	0.226513	0.226494	0.224428	0.273559	0.270086	0.272122		623.407	78.1886	46.589		645.2	61.0317	60.1206	50.5718	50.5874
																	645.6	0.226565	0.22644	0.224112	0.273154	0.269787	0.271703		623.758	77.862	46.2237		645.6	61.0334	60.1231	50.6248	50.6278
																	646	0.226553	0.226166	0.224009	0.272881	0.269555	0.271453		624.108	77.8446	46.4097		646	61.0973	60.2086	50.6819	50.671
																	646.4	0.226355	0.226085	0.223872	0.272422	0.269076	0.271107		624.458	77.736	46.1501		646.4	61.114	60.2505	50.7166	50.7335
																	646.8	0.225937	0.226064	0.223786	0.272175	0.268764	0.270454		624.809	77.7822	46.0006		646.8	61.1231	60.2064	50.7304	50.7632
																	647.2	0.226261	0.225801	0.223649	0.271972	0.268685	0.270766		625.159	78.007	46.0442		647.2	61.1285	60.2515	50.7591	50.8066
																	647.6	0.225629	0.225454	0.223432	0.271584	0.268501	0.270286		625.509	77.8074	46.008		647.6	61.1752	60.2836	50.7951	50.8127
																	648	0.225763	0.225387	0.223318	0.271713	0.268054	0.269876		625.859	77.8567	46.2001		648	61.1836	60.2784	50.7991	50.8404
																	648.4	0.2259	0.225464	0.223268	0.271144	0.267917	0.269781		626.209	77.5614	45.7706		648.4	61.1965	60.3022	50.8447	50.8877
																	648.8	0.225562	0.225179	0.22309	0.271229	0.267795	0.26988		626.559	77.9783	45.9084		648.8	61.1737	60.3036	50.8443	50.887
																	649.2	0.225538	0.22503	0.223001	0.270887	0.267746	0.269583		626.909	77.7768	45.9334		649.2	61.2152	60.3196	50.8558	50.8756
																	649.6	0.225356	0.225151	0.222883	0.271212	0.267878	0.269552		627.259	77.6844	45.7482		649.6	61.2457	60.3571	50.8812	50.8833
																	650	0.225204	0.224778	0.222978	0.271142	0.267503	0.269472		627.609	77.5882	45.7039		650	61.2438	60.3843	50.8989	50.9055
																	650.4	0.225389	0.224886	0.222887	0.271121	0.267583	0.269642		627.959	77.7592	45.8518		650.4	61.248	60.3365	50.8807	50.9022
																	650.8	0.225146	0.224774	0.222895	0.271392	0.26786	0.269603		628.308	77.6333	45.6461		650.8	61.2469	60.3454	50.8266	50.8703
																	651.2	0.225004	0.224773	0.222587	0.271356	0.267676	0.269755		628.658	77.6456	45.5449		651.2	61.2213	60.3555	50.8109	50.8638
																	651.6	0.225284	0.224959	0.222975	0.271666	0.268407	0.270255		629.008	77.4872	45.4573		651.6	61.2524	60.3493	50.7886	50.8134
																	652	0.225311	0.224845	0.222885	0.271783	0.268227	0.270263		629.357	77.5654	45.8624		652	61.1931	60.3402	50.7676	50.7752
																	652.4	0.225575	0.224841	0.222957	0.272231	0.268878	0.271156		629.707	77.6508	45.7711		652.4	61.223	60.3206	50.7166	50.735
																	652.8	0.225413	0.225124	0.22283	0.272931	0.269459	0.271168		630.056	77.7012	45.86		652.8	61.2289	60.321	50.684	50.7108
																	653.2	0.225572	0.225196	0.223145	0.273247	0.269804	0.271791		630.406	77.7368	45.6332		653.2	61.2559	60.3188	50.6077	50.6324
																	653.6	0.226014	0.225667	0.223559	0.273966	0.270571	0.272591		630.755	78.007	45.8605		653.6	61.1957	60.3131	50.5375	50.5648
																	654	0.226099	0.225763	0.223484	0.274604	0.271499	0.273335		631.105	77.9865	46.0642		654	61.1841	60.2607	50.4405	50.486
																	654.4	0.225889	0.225822	0.223587	0.275279	0.271648	0.273858		631.454	77.8015	46.1046		654.4	61.1063	60.237	50.3361	50.3591
																	654.8	0.226422	0.225726	0.224068	0.276253	0.272488	0.274829		631.803	77.8899	46.0758		654.8	61.0836	60.1846	50.2381	50.2748
																	655.2	0.226436	0.226159	0.224145	0.276873	0.273345	0.275594		632.153	77.8077	45.9889		655.2	61.0672	60.1937	50.1411	50.1868
																	655.6	0.227044	0.226644	0.224745	0.278151	0.274519	0.276884		632.502	78.2381	46.1009		655.6	61.0177	60.1352	50.0351	50.0476
																	656	0.227336	0.22671	0.224948	0.279326	0.275851	0.277716		632.851	78.1392	46.4684		656	60.9671	60.0766	49.9159	49.9364
																	656.4	0.227873	0.227362	0.225472	0.280478	0.277004	0.278869		633.2	77.9458	46.2945		656.4	60.9277	60.0257	49.7489	49.772
																	656.8	0.228055	0.227789	0.225935	0.28165	0.278213	0.280171		633.549	78.1641	46.3619		656.8	60.878	59.949	49.5989	49.6453
																	657.2	0.228674	0.22822	0.226415	0.283152	0.279324	0.281716		633.898	78.2433	46.5619		657.2	60.827	59.9583	49.4713	49.4955
																	657.6	0.228934	0.228597	0.226645	0.284192	0.280929	0.282825		634.247	78.3364	46.6695		657.6	60.7614	59.8831	49.2892	49.3439
																	658	0.22953	0.229022	0.227027	0.285641	0.282097	0.284378		634.596	78.6816	47.0379		658	60.6654	59.7835	49.1246	49.1386
																	658.4	0.230032	0.230009	0.227945	0.287416	0.283806	0.286139		634.945	78.7869	47.0423		658.4	60.5855	59.6981	48.906	48.9425
																	658.8	0.230844	0.230477	0.228555	0.289106	0.285418	0.287724		635.294	78.522	47.1332		658.8	60.523	59.6362	48.7335	48.7687
																	659.2	0.231738	0.231181	0.229196	0.290976	0.287145	0.28943		635.642	78.7761	47.2159		659.2	60.4424	59.5788	48.5427	48.5582
																	659.6	0.232019	0.231879	0.22974	0.292477	0.288915	0.291193		635.991	79.0275	47.7019		659.6	60.3916	59.507	48.3323	48.3602
																	660	0.232959	0.232331	0.230614	0.29428	0.291009	0.292962		636.34	78.8039	47.4437		660	60.2846	59.4571	48.1448	48.1803
																	660.4	0.233432	0.233073	0.231214	0.296453	0.292619	0.295138		636.688	78.6828	47.7693		660.4	60.2137	59.3508	47.9584	47.9426
																	660.8	0.234209	0.233856	0.232028	0.298383	0.29442	0.296984		637.037	79.2688	48.0011		660.8	60.1578	59.2739	47.7368	47.7593
																	661.2	0.235054	0.234814	0.233081	0.300301	0.296741	0.29896		637.385	79.4503	48.262		661.2	60.0296	59.147	47.4853	47.5559
																	661.6	0.235685	0.235385	0.233615	0.302355	0.298695	0.301052		637.734	79.3122	48.1908		661.6	59.9459	59.0294	47.2541	47.2785
																	662	0.236631	0.236424	0.234514	0.304642	0.301063	0.303382		638.082	79.1271	48.4068		662	59.8289	58.9425	47.0086	47.0461
																	662.4	0.237356	0.237291	0.235113	0.306441	0.302697	0.30521		638.431	79.675	48.624		662.4	59.7199	58.8471	46.8038	46.812
																	662.8	0.23822	0.238069	0.236243	0.30891	0.304987	0.307304		638.779	79.6985	48.97		662.8	59.5709	58.7014	46.5185	46.5534
																	663.2	0.239179	0.239062	0.237116	0.31105	0.307347	0.309875		639.127	79.861	48.9963		663.2	59.4563	58.6067	46.2813	46.3223
																	663.6	0.240434	0.240035	0.2382	0.313407	0.309705	0.312256		639.475	79.7821	49.0614		663.6	59.346	58.4772	46.0259	46.0656
																	664	0.241469	0.241335	0.239336	0.315886	0.312481	0.314485		639.824	80.2883	49.451		664	59.2319	58.3711	45.7557	45.8105
																	664.4	0.242422	0.241968	0.240468	0.318183	0.314077	0.31678		640.172	80.3216	49.6695		664.4	59.0886	58.251	45.5288	45.5767
																	664.8	0.243089	0.242939	0.241206	0.320073	0.316452	0.318977		640.52	80.4218	49.809		664.8	58.9425	58.1006	45.2338	45.2787
																	665.2	0.244029	0.243871	0.24206	0.322331	0.318568	0.321043		640.868	80.2241	49.7593		665.2	58.8404	57.9785	45.0271	45.0569
																	665.6	0.245369	0.24523	0.243396	0.325075	0.321295	0.323687		641.216	80.4614	49.8841		665.6	58.7309	57.8589	44.7842	44.8348
																	666	0.24628	0.245932	0.244401	0.327267	0.32363	0.326102		641.564	80.4488	50.2208		666	58.5949	57.739	44.5144	44.56
																	666.4	0.247602	0.247013	0.245337	0.330016	0.325957	0.328212		641.912	80.8341	50.3394		666.4	58.4358	57.568	44.2447	44.2854
																	666.8	0.24852	0.24818	0.246539	0.332257	0.328479	0.330853		642.26	80.9977	50.6032		666.8	58.3053	57.4613	44.0172	44.0633
																	667.2	0.249929	0.249504	0.24765	0.334694	0.330914	0.333299		642.607	81.207	50.7403		667.2	58.142	57.2896	43.7338	43.7606
																	667.6	0.25107	0.250711	0.248779	0.337347	0.333101	0.335695		642.955	80.8202	50.8032		667.6	57.9781	57.1421	43.4917	43.534
																	668	0.251959	0.251738	0.250173	0.339328	0.335608	0.338365		643.303	81.2333	50.8172		668	57.8532	57.0079	43.2444	43.2458
																	668.4	0.253539	0.253217	0.251269	0.341825	0.338279	0.340892		643.65	81.1282	50.9161		668.4	57.7046	56.8549	42.9935	43.0388
																	668.8	0.254525	0.254238	0.252585	0.344703	0.340664	0.343399		643.998	81.2397	51.2607		668.8	57.5149	56.7064	42.7299	42.7782
																	669.2	0.255443	0.255122	0.253712	0.346745	0.342574	0.345536		644.346	81.3174	51.1969		669.2	57.4154	56.5818	42.4913	42.5336
																	669.6	0.257009	0.256772	0.255058	0.34958	0.345257	0.347987		644.693	81.0522	51.2239		669.6	57.2675	56.3775	42.2194	42.2571
																	670	0.258203	0.257839	0.256343	0.351821	0.347694	0.350839		645.041	81.4755	51.289		670	57.0992	56.2838	42.0141	42.0505
																	670.4	0.259607	0.259261	0.257639	0.354453	0.3502	0.353087		645.388	81.2482	51.1782		670.4	56.8959	56.0597	41.726	41.7592
																	670.8	0.261149	0.260739	0.259304	0.357088	0.352897	0.35581		645.735	81.4497	51.4182		670.8	56.7314	55.9374	41.4722	41.5289
																	671.2	0.262076	0.261917	0.260267	0.359395	0.355295	0.358427		646.083	81.191	51.2945		671.2	56.5822	55.7672	41.2185	41.2913
																	671.6	0.263694	0.263666	0.261933	0.362046	0.358043	0.360907		646.43	81.2582	51.2984		671.6	56.4438	55.6021	40.9973	41.0181
																	672	0.265319	0.264607	0.263272	0.364412	0.360568	0.363344		646.777	81.1435	51.0729		672	56.2301	55.3933	40.7057	40.7455
																	672.4	0.266521	0.266482	0.264841	0.367082	0.362976	0.365974		647.124	80.9851	51.0535		672.4	56.0745	55.2146	40.4696	40.523
																	672.8	0.267641	0.267647	0.266062	0.369585	0.365212	0.368392		647.471	81.2842	51.0797		672.8	55.9347	55.109	40.2602	40.3019
																	673.2	0.269391	0.269192	0.267545	0.37216	0.367665	0.370965		647.818	80.9556	50.7389		673.2	55.6944	54.8941	40.0191	40.0488
																	673.6	0.270192	0.270172	0.268492	0.374203	0.369931	0.372985		648.165	81.0588	50.6981		673.6	55.5624	54.7404	39.7852	39.8453
																	674	0.271788	0.271435	0.270233	0.376851	0.372476	0.37565		648.512	80.623	50.3459		674	55.4049	54.5675	39.5465	39.615
																	674.4	0.273441	0.273026	0.271466	0.379606	0.375105	0.37831		648.859	80.62	50.2831		674.4	55.2272	54.4313	39.3198	39.3718
																	674.8	0.27454	0.27415	0.272672	0.381509	0.377268	0.3807		649.206	80.3898	49.9867		674.8	55.1064	54.2928	39.1092	39.1611
																	675.2	0.275766	0.275611	0.274131	0.383897	0.379459	0.382915		649.553	80.7732	49.8357		675.2	54.9544	54.1728	38.8761	38.9263
																	675.6	0.277	0.276784	0.2754	0.386498	0.382035	0.385081		649.9	80.1993	49.5481		675.6	54.8066	53.9968	38.7122	38.7344
																	676	0.278344	0.278029	0.276555	0.388809	0.384403	0.387693		650.247	80.1943	49.1757		676	54.7005	53.8865	38.5242	38.5307
																	676.4	0.279563	0.279091	0.277892	0.390688	0.386534	0.389666		650.593	80.1234	49.0838		676.4	54.5162	53.7113	38.2993	38.3097
																	676.8	0.280748	0.280836	0.27917	0.393032	0.388731	0.391994		650.94	79.5366	48.6899		676.8	54.3863	53.5664	38.0895	38.1196
																	677.2	0.282258	0.281978	0.280371	0.395236	0.391047	0.393839		651.286	79.7548	48.3116		677.2	54.2562	53.4219	37.8839	37.951
																	677.6	0.283392	0.283191	0.281625	0.397397	0.393057	0.396645		651.633	79.3136	47.8665		677.6	54.1602	53.353	37.765	37.7983
																	678	0.283879	0.284029	0.282528	0.399524	0.39468	0.39804		651.979	79.2367	47.5578		678	53.9963	53.1966	37.5494	37.5845
																	678.4	0.285115	0.285073	0.283344	0.400824	0.396426	0.399686		652.326	79.1074	47.2387		678.4	53.8996	53.1447	37.3973	37.445
																	678.8	0.285834	0.285701	0.284187	0.402499	0.398295	0.401632		652.672	78.6557	46.7768		678.8	53.8614	53.0779	37.2772	37.317
																	679.2	0.286925	0.286553	0.28524	0.404592	0.400318	0.403371		653.019	78.55	46.2863		679.2	53.7325	52.959	37.098	37.152
																	679.6	0.287379	0.287112	0.286138	0.406237	0.401729	0.404913		653.365	77.977	45.7026		679.6	53.6709	52.8805	36.9585	37.0074
																	680	0.287899	0.287868	0.286434	0.407276	0.402784	0.406468		653.711	78.0875	45.499		680	53.5568	52.7525	36.7776	36.8556
																	680.4	0.288636	0.288508	0.287104	0.408748	0.404404	0.408136		654.057	77.975	44.6819		680.4	53.4622	52.6784	36.672	36.732
																	680.8	0.289377	0.288909	0.287581	0.410191	0.405627	0.409255		654.403	77.3593	44.3198		680.8	53.3951	52.625	36.5857	36.6221
																	681.2	0.289447	0.289131	0.287749	0.411382	0.406678	0.410196		654.75	76.9879	43.6278		681.2	53.3827	52.6223	36.4957	36.5219
																	681.6	0.28999	0.289928	0.288332	0.412497	0.407911	0.411418		655.096	76.4721	42.9292		681.6	53.3258	52.5401	36.3773	36.4272
																	682	0.290056	0.289964	0.288703	0.413198	0.408858	0.412019		655.442	75.8842	42.2342		682	53.287	52.5142	36.3074	36.3611
																	682.4	0.290491	0.289967	0.289022	0.414005	0.409436	0.41285		655.788	75.3205	41.5123		682.4	53.31	52.5383	36.261	36.2942
																	682.8	0.290699	0.290502	0.288762	0.414918	0.410209	0.413701		656.133	75.1946	41.0914		682.8	53.2919	52.526	36.2128	36.2495
																	683.2	0.291149	0.290437	0.288878	0.415391	0.410825	0.414298		656.479	74.4144	40.2089		683.2	53.3014	52.5295	36.2002	36.2548
																	683.6	0.290316	0.290272	0.288861	0.415536	0.410821	0.414215		656.825	74.3034	39.5299		683.6	53.3506	52.5814	36.2013	36.2435
																	684	0.290074	0.289562	0.288423	0.415193	0.410502	0.414054		657.171	73.6401	38.8677		684	53.3708	52.6172	36.1894	36.2371
																	684.4	0.289773	0.289298	0.288093	0.414781	0.410461	0.41376		657.517	73.1616	38.1875		684.4	53.4607	52.6899	36.2296	36.2605
																	684.8	0.289334	0.28901	0.287429	0.414562	0.409837	0.413338		657.862	72.2336	37.3177		684.8	53.5541	52.749	36.3035	36.3313
																	685.2	0.28833	0.288301	0.286634	0.41326	0.409014	0.412431		658.208	71.8824	36.7432		685.2	53.608	52.8174	36.3486	36.3978
																	685.6	0.28749	0.287262	0.285535	0.412196	0.408022	0.411291		658.553	71.0731	35.7943		685.6	53.6871	52.9323	36.4494	36.4954
																	686	0.286586	0.286271	0.284858	0.411081	0.406535	0.410149		658.899	70.8387	35.1794		686	53.7683	53.0122	36.5671	36.6057
																	686.4	0.285518	0.2855	0.283913	0.40987	0.405281	0.408376		659.244	70.0889	34.3262		686.4	53.9352	53.1561	36.6903	36.7319
																	686.8	0.28465	0.284106	0.282769	0.407872	0.40333	0.406829		659.59	69.2415	33.6032		686.8	54.0271	53.3032	36.8434	36.8922
																	687.2	0.283152	0.282926	0.281529	0.40607	0.401338	0.404691		659.935	68.5765	32.8276		687.2	54.1815	53.4556	37.0424	37.0775
																	687.6	0.282057	0.28181	0.280045	0.403594	0.398968	0.402707		660.28	68.0275	32.139		687.6	54.344	53.5876	37.2651	37.2662
																	688	0.280535	0.280408	0.279121	0.400736	0.396305	0.399826		660.626	67.2567	31.4315		688	54.5334	53.7348	37.4461	37.5019
																	688.4	0.279704	0.279263	0.277539	0.398461	0.394211	0.397261		660.971	66.8846	30.6777		688.4	54.703	53.8871	37.6843	37.7262
																	688.8	0.277921	0.277676	0.27596	0.395569	0.391262	0.394261		661.316	66.0956	30.0604		688.8	54.8036	54.0742	37.8976	37.9699
																	689.2	0.276537	0.276196	0.27465	0.392869	0.388687	0.391617		661.661	65.6621	29.2954		689.2	55.0084	54.2426	38.2028	38.2482
																	689.6	0.274793	0.274434	0.272859	0.389331	0.385269	0.387959		662.006	64.8838	28.7676		689.6	55.1795	54.4088	38.5013	38.4988
																	690	0.273283	0.273122	0.271291	0.386133	0.382225	0.3854		662.351	64.252	28.0557		690	55.403	54.6128	38.8052	38.8386
																	690.4	0.271315	0.271354	0.269626	0.3829	0.378599	0.381673		662.696	63.3584	27.3107		690.4	55.5511	54.7799	39.1085	39.1221
																	690.8	0.269969	0.269801	0.268243	0.379298	0.375503	0.378197		663.041	62.7729	26.7195		690.8	55.7332	54.9813	39.3615	39.436
																	691.2	0.268747	0.268275	0.266721	0.376238	0.37208	0.375247		663.386	61.9069	26.0905		691.2	55.9066	55.1178	39.6705	39.7147
																	691.6	0.267201	0.266883	0.265264	0.373122	0.36886	0.371998		663.731	61.4008	25.6403		691.6	56.1148	55.3061	40.0139	40.0676
																	692	0.265516	0.265436	0.263594	0.369722	0.366086	0.368514		664.076	60.9102	24.98		692	56.2574	55.4928	40.3162	40.3652
																	692.4	0.264257	0.264165	0.262086	0.366634	0.362721	0.365336		664.42	60.0064	24.3393		692.4	56.4618	55.6557	40.6146	40.6492
																	692.8	0.263109	0.262506	0.260678	0.363514	0.359607	0.362248		664.765	59.4711	23.8224		692.8	56.6335	55.8615	40.945	41.0048
																	693.2	0.261337	0.261072	0.25927	0.36007	0.356356	0.358989		665.11	58.7225	23.1826		693.2	56.765	56.0231	41.2407	41.3071
																	693.6	0.260031	0.259869	0.258174	0.35747	0.353513	0.355995		665.454	57.8773	22.6843		693.6	56.9324	56.1453	41.5448	41.5826
																	694	0.258967	0.258431	0.256579	0.354327	0.350398	0.353024		665.799	57.4868	22.4172		694	57.0729	56.2984	41.821	41.8755
																	694.4	0.257379	0.256844	0.255582	0.351499	0.347308	0.35026		666.143	56.8332	21.7637		694.4	57.2539	56.4884	42.1234	42.1613
																	694.8	0.256444	0.255841	0.254285	0.348718	0.344701	0.347246		666.488	56.0521	21.3705		694.8	57.4115	56.6163	42.4368	42.4478
																	695.2	0.255383	0.255004	0.253315	0.345911	0.342148	0.34478		666.832	55.4836	20.9111		695.2	57.512	56.6962	42.6659	42.7199
																	695.6	0.254061	0.253845	0.25202	0.343262	0.339617	0.341867		667.177	54.5118	20.4523		695.6	57.6606	56.8482	42.9702	43.0011
																	696	0.252855	0.252526	0.250774	0.340445	0.336775	0.339103		667.521	54.4842	20.1866		696	57.8043	57.0335	43.2336	43.239
																	696.4	0.251758	0.251498	0.249835	0.338157	0.334705	0.336765		667.865	53.6966	19.9329		696.4	57.9379	57.1279	43.4488	43.5168
																	696.8	0.251189	0.250723	0.248928	0.336117	0.332193	0.334695		668.209	53.0033	19.4319		696.8	58.025	57.2431	43.7092	43.743
																	697.2	0.250059	0.250002	0.247992	0.3336	0.329879	0.332734		668.553	52.4139	19.0801		697.2	58.1361	57.3445	43.9092	43.9561
																	697.6	0.249238	0.248858	0.247005	0.331398	0.327834	0.330154		668.897	52.225	19.0531		697.6	58.2587	57.4768	44.1566	44.1828
																	698	0.248555	0.248083	0.246191	0.329649	0.325871	0.328218		669.242	51.4953	18.5379		698	58.3672	57.5895	44.3687	44.4283
																	698.4	0.247529	0.247043	0.245016	0.327308	0.32363	0.326175		669.586	50.8946	18.2591		698.4	58.4921	57.6425	44.5774	44.628
																	698.8	0.246709	0.246524	0.244534	0.325537	0.321921	0.324224		669.929	50.6612	18.0385		698.8	58.5676	57.7399	44.8039	44.7853
																	699.2	0.245832	0.24556	0.243458	0.323611	0.320216	0.322433		670.273	49.9471	17.7385		699.2	58.6848	57.8684	44.9897	45.0046
																	699.6	0.245149	0.245155	0.243347	0.322002	0.318556	0.320788		670.617	49.4252	17.5295		699.6	58.769	57.9143	45.1606	45.201
																	700	0.244269	0.243741	0.242191	0.319919	0.316663	0.318536		670.961	48.9895	17.3093		700	58.8708	58.0675	45.3589	45.4137
																	700.4	0.243784	0.243676	0.241637	0.31829	0.314872	0.317187		671.305	48.3598	17.027		700.4	58.9672	58.1527	45.5383	45.5771
																	700.8	0.243201	0.242803	0.240833	0.316821	0.313581	0.315485		671.648	48.1475	16.8796		700.8	59.0135	58.2024	45.7089	45.7509
																	701.2	0.242575	0.24193	0.240282	0.315379	0.311838	0.314101		671.992	47.7004	16.6997		701.2	59.0999	58.2794	45.8666	45.9009
																	701.6	0.241654	0.241231	0.23959	0.313681	0.310222	0.312529		672.336	46.9276	16.4465		701.6	59.1854	58.3857	46.0478	46.09
																	702	0.241201	0.240749	0.238926	0.3127	0.309301	0.311241		672.679	46.4449	16.259		702	59.2707	58.479	46.2253	46.2194
																	702.4	0.240453	0.240299	0.238428	0.310954	0.30745	0.309784		673.023	46.3314	16.0891		702.4	59.3515	58.4833	46.34	46.3636
																	702.8	0.239903	0.239606	0.237922	0.309732	0.306439	0.308552		673.366	46.2658	15.9789		702.8	59.4274	58.6115	46.495	46.5345
																	703.2	0.239052	0.238759	0.236908	0.308317	0.304828	0.307034		673.71	45.5026	15.91		703.2	59.4295	58.653	46.6223	46.6356
																	703.6	0.238795	0.238452	0.236538	0.307164	0.303899	0.305674		674.053	45.183	15.7184		703.6	59.4961	58.6991	46.7481	46.7613
																	704	0.237921	0.23767	0.235833	0.30608	0.302465	0.304456		674.396	44.8089	15.5594		704	59.5906	58.8041	46.8673	46.9179
																	704.4	0.237584	0.237364	0.235393	0.304728	0.301507	0.303397		674.74	44.5116	15.4683		704.4	59.6717	58.8575	47.0149	47.0673
																	704.8	0.237318	0.236686	0.234822	0.303432	0.300415	0.302214		675.083	43.88	15.1443		704.8	59.7906	58.9775	47.1996	47.2262
																	705.2	0.236438	0.23647	0.234435	0.302519	0.299344	0.30108		675.426	43.8939	15.2654		705.2	59.865	59.024	47.3023	47.3382
																	705.6	0.236376	0.235989	0.233989	0.301518	0.298543	0.300025		675.769	43.731	15.1157		705.6	59.8869	59.085	47.4094	47.4336
																	706	0.235934	0.235796	0.233558	0.30078	0.297571	0.299375		676.112	43.6071	15.2152		706	59.9299	59.0883	47.4942	47.5321
																	706.4	0.235298	0.235046	0.232767	0.299638	0.296407	0.298455		676.455	43.3603	15.0652		706.4	59.896	59.1098	47.5925	47.6193
																	706.8	0.23461	0.234238	0.232546	0.298462	0.295107	0.296915		676.798	43.2596	14.9662		706.8	60.0219	59.2307	47.714	47.7514
																	707.2	0.234144	0.233963	0.231944	0.297318	0.294038	0.296135		677.141	42.8878	14.9609		707.2	60.0583	59.206	47.8126	47.8255
																	707.6	0.234215	0.233612	0.231957	0.296919	0.293636	0.295498		677.484	42.9154	14.9017		707.6	60.0816	59.2996	47.8639	47.9391
																	708	0.233911	0.233407	0.231578	0.296115	0.292769	0.294448		677.827	42.5884	14.9484		708	60.1987	59.3452	47.9929	48.0297
																	708.4	0.232802	0.232723	0.23088	0.294941	0.291637	0.293566		678.169	42.6895	14.9198		708.4	60.2513	59.4259	48.0978	48.1295
																	708.8	0.232914	0.232691	0.23075	0.294231	0.291232	0.292635		678.512	42.5533	14.9099		708.8	60.267	59.4776	48.1782	48.2199
																	709.2	0.232467	0.232184	0.230195	0.293626	0.290314	0.291987		678.855	42.6075	15.0174		709.2	60.3601	59.5401	48.3009	48.342
																	709.6	0.23214	0.231785	0.22988	0.29284	0.289685	0.29142		679.197	42.6	15.0635		709.6	60.3977	59.5763	48.3786	48.4373
																	710	0.231739	0.23145	0.229622	0.291958	0.288736	0.290635		679.54	42.7326	15.0983		710	60.4609	59.6303	48.4839	48.5215
																	710.4	0.231679	0.231321	0.229354	0.291424	0.288201	0.289944		679.882	42.9946	15.2842		710.4	60.4462	59.6261	48.504	48.586
																	710.8	0.231332	0.231026	0.228805	0.290792	0.287389	0.289327		680.225	42.8855	15.2355		710.8	60.5014	59.6865	48.6029	48.6445
																	711.2	0.230948	0.230982	0.228686	0.290335	0.286987	0.288854		680.567	42.9835	15.3538		711.2	60.5603	59.7329	48.7052	48.7398
																	711.6	0.230699	0.230753	0.228569	0.289789	0.286525	0.288137		680.91	43.1961	15.4742		711.6	60.5533	59.7503	48.7501	48.7708
																	712	0.230213	0.230238	0.227796	0.288897	0.285461	0.287421		681.252	43.3841	15.6096		712	60.606	59.7798	48.8235	48.8628
																	712.4	0.230152	0.230053	0.228008	0.288491	0.285318	0.287204		681.594	43.8312	15.7503		712.4	60.6551	59.8127	48.923	48.9373
																	712.8	0.229931	0.229774	0.227414	0.287818	0.284616	0.28656		681.937	44.0183	15.9165		712.8	60.6621	59.8425	48.9657	48.9769
																	713.2	0.229663	0.229606	0.227474	0.287357	0.284168	0.285815		682.279	44.4484	16.0525		713.2	60.7327	59.9043	49.0325	49.0561
																	713.6	0.229824	0.229461	0.227459	0.287263	0.283902	0.285775		682.621	44.6539	16.3147		713.6	60.7795	59.9407	49.1044	49.1265
																	714	0.229418	0.229266	0.22701	0.286579	0.283264	0.285158		682.963	44.9162	16.5861		714	60.8394	59.9711	49.1575	49.1926
																	714.4	0.229342	0.229163	0.227186	0.286316	0.28321	0.2851		683.305	45.2572	16.6314		714.4	60.8109	59.9641	49.1974	49.2207
																	714.8	0.229098	0.229036	0.226802	0.285775	0.282476	0.284286		683.647	45.9573	16.9602		714.8	60.7784	59.9635	49.238	49.2781
																	715.2	0.228822	0.228626	0.226446	0.285147	0.282	0.283821		683.989	46.4641	17.2606		715.2	60.8457	60.0496	49.3114	49.3207
																	715.6	0.228299	0.228504	0.226095	0.284764	0.281505	0.283231		684.331	47.0093	17.5908		715.6	60.864	60.0508	49.3419	49.3698
																	716	0.228036	0.228151	0.226027	0.284502	0.280906	0.282916		684.673	47.7905	17.9886		716	60.9227	60.069	49.39	49.4347
																	716.4	0.228116	0.228025	0.225987	0.283811	0.280822	0.282477		685.014	48.2917	18.2038		716.4	60.8848	60.0553	49.4354	49.4578
																	716.8	0.228081	0.227993	0.225713	0.28361	0.2802	0.281931		685.356	48.7083	18.6123		716.8	60.9312	60.1311	49.4939	49.5063
																	717.2	0.227506	0.227586	0.225301	0.282911	0.279577	0.281496		685.698	49.79	19.157		717.2	60.9525	60.1282	49.5254	49.5436
																	717.6	0.227844	0.227466	0.225298	0.282765	0.279692	0.281241		686.039	50.5303	19.6232		717.6	60.9601	60.155	49.613	49.62
																	718	0.227139	0.227163	0.225069	0.282032	0.278949	0.280759		686.381	51.3122	19.9981		718	61.0055	60.2118	49.6304	49.6309
																	718.4	0.227212	0.227	0.224586	0.281809	0.278572	0.280171		686.722	52.4031	20.7065		718.4	61.0526	60.2001	49.6936	49.7305
																	718.8	0.226924	0.226789	0.224525	0.281283	0.27823	0.279798		687.064	53.3609	21.2463		718.8	61.0974	60.232	49.7295	49.7675
																	719.2	0.226499	0.226592	0.224171	0.280858	0.277894	0.279377		687.405	54.5128	21.9866		719.2	61.0745	60.2443	49.7563	49.7904
																	719.6	0.226387	0.226344	0.224032	0.280405	0.277335	0.279022		687.747	55.3167	22.5175		719.6	61.0875	60.2592	49.7899	49.8081
																	720	0.226179	0.226435	0.223881	0.2802	0.277042	0.278725		688.088	56.6006	23.332		720	61.1184	60.2998	49.8768	49.9349
																	720.4	0.226253	0.225966	0.223876	0.279791	0.276877	0.27827		688.429	57.6322	23.9218		720.4	61.1606	60.358	49.9286	49.9518
																	720.8	0.225843	0.225983	0.223481	0.279397	0.276482	0.278147		688.771	58.9825	25.0137		720.8	61.1295	60.3008	49.9412	49.9599
																	721.2	0.225943	0.225804	0.223497	0.27901	0.276212	0.277941		689.112	60.0741	25.771		721.2	61.1461	60.3179	49.9627	49.9873
																	721.6	0.225178	0.225313	0.222893	0.278544	0.27551	0.277014		689.453	61.4286	26.9791		721.6	61.163	60.3406	50.0315	50.0468
																	722	0.225503	0.225317	0.22283	0.278438	0.275121	0.276886		689.794	62.7087	28.0177		722	61.2114	60.4099	50.0617	50.088
																	722.4	0.225255	0.225061	0.222566	0.27786	0.275017	0.276697		690.135	63.9792	29.142		722.4	61.2444	60.4426	50.1248	50.1495
																	722.8	0.225096	0.225104	0.222592	0.277752	0.274904	0.276331		690.476	65.0709	30.2608		722.8	61.2717	60.46	50.1821	50.2123
																	723.2	0.224737	0.224863	0.222646	0.277325	0.274443	0.276197		690.817	66.4586	31.6457		723.2	61.3116	60.4663	50.1847	50.2282
																	723.6	0.224601	0.224642	0.222277	0.277218	0.274058	0.275689		691.158	68.2114	33.0606		723.6	61.3006	60.4756	50.2116	50.2532
																	724	0.224672	0.22462	0.222323	0.276857	0.273901	0.275501		691.499	69.0262	34.2385		724	61.2842	60.4915	50.265	50.2801
																	724.4	0.224227	0.224251	0.222009	0.276483	0.273707	0.275236		691.839	70.5237	35.8683		724.4	61.3231	60.5034	50.2901	50.2915
																	724.8	0.224122	0.224143	0.221897	0.276318	0.27325	0.275031		692.18	71.8884	37.4762		724.8	61.3667	60.537	50.3524	50.3602
																	725.2	0.223852	0.223733	0.221693	0.275966	0.273036	0.274367		692.521	72.7431	38.7761		725.2	61.4184	60.5812	50.3682	50.4163
																	725.6	0.223807	0.223946	0.22142	0.275617	0.272777	0.274197		692.861	74.3819	40.4888		725.6	61.3789	60.5723	50.3855	50.4335
																	726	0.223677	0.223872	0.221254	0.2754	0.272403	0.273978		693.202	75.4995	41.9522		726	61.4226	60.5941	50.457	50.4767
																	726.4	0.223389	0.223389	0.220983	0.275008	0.271982	0.273368		693.543	76.6905	43.4456		726.4	61.4431	60.6178	50.4837	50.4887
																	726.8	0.223401	0.223457	0.221123	0.274636	0.271824	0.27335		693.883	77.4249	45.2772		726.8	61.4708	60.6358	50.5051	50.5223
																	727.2	0.223494	0.223506	0.220965	0.274673	0.271507	0.273251		694.223	79.3211	47.0884		727.2	61.4659	60.6501	50.5254	50.5711
																	727.6	0.223324	0.223453	0.220911	0.274578	0.27135	0.273091		694.564	80.2455	48.7065		727.6	61.5197	60.6604	50.5656	50.5839
																	728	0.222544	0.222543	0.220551	0.273634	0.270651	0.272215		694.904	81.3351	50.2862		728	61.5157	60.685	50.5941	50.6348
																	728.4	0.22282	0.223055	0.220613	0.273526	0.270652	0.272115		695.244	82.4685	51.9412		728.4	61.5257	60.6982	50.6083	50.6561
																	728.8	0.223	0.222975	0.220427	0.273286	0.270423	0.271898		695.585	83.6053	53.6202		728.8	61.5655	60.7361	50.6779	50.685
																	729.2	0.222772	0.223018	0.220474	0.273328	0.270189	0.271708		695.925	84.353	55.3182		729.2	61.5664	60.7729	50.6875	50.7081
																	729.6	0.22265	0.222971	0.220131	0.272981	0.27006	0.271688		696.265	85.1473	56.684		729.6	61.5921	60.7942	50.7235	50.7457
																	730	0.222409	0.222614	0.220194	0.272689	0.269787	0.271285		696.605	85.991	58.4304		730	61.652	60.8499	50.7932	50.8297
																	730.4	0.22212	0.222318	0.219718	0.272269	0.269408	0.270832		696.945	86.7526	60.0632		730.4	61.6605	60.8615	50.799	50.839
																	730.8	0.222316	0.222382	0.219914	0.272194	0.269143	0.270944		697.285	87.7403	61.6661		730.8	61.6542	60.8771	50.8241	50.844
																	731.2	0.222438	0.222376	0.219747	0.272085	0.269394	0.270802		697.625	88.1536	62.6534		731.2	61.6724	60.887	50.8572	50.8939
																	731.6	0.221956	0.221901	0.219446	0.271716	0.26886	0.270282		697.965	89.1319	64.5117		731.6	61.7	60.9041	50.8761	50.9202
																	732	0.221802	0.221918	0.219446	0.271217	0.268559	0.270137		698.305	89.8146	66.0228		732	61.7768	60.9837	50.962	50.9831
																	732.4	0.221879	0.221813	0.219375	0.271151	0.268262	0.26991		698.644	90.4293	67.2402		732.4	61.776	60.9676	50.998	51.006
																	732.8	0.221577	0.221758	0.219193	0.271065	0.268349	0.26957		698.984	91.5796	68.7287		732.8	61.7526	60.9532	50.9796	51.013
																	733.2	0.221416	0.221617	0.219032	0.270969	0.267923	0.2693		699.324	92.1407	70.2294		733.2	61.8022	61.0037	51.016	51.0592
																	733.6	0.221071	0.221111	0.218741	0.270305	0.267773	0.269042		699.664	92.729	71.4978		733.6	61.768	60.9813	51.0114	51.0333
																	734	0.221153	0.221073	0.218675	0.270263	0.267485	0.268753		700.003	92.9066	72.3582		734	61.8308	60.968	51.0608	51.0823
																	734.4	0.220687	0.220989	0.218396	0.269886	0.26696	0.268749		700.343	93.8869	74.005		734.4	61.8218	61.0562	51.0843	51.1184
																	734.8	0.220805	0.22097	0.218338	0.269672	0.266737	0.268434		700.682	94.0684	75.1725		734.8	61.8053	61.0251	51.0936	51.1425
																	735.2	0.220416	0.220567	0.21804	0.269195	0.266359	0.267844		701.022	94.5727	76.1766		735.2	61.8087	61.0503	51.0904	51.0875
																	735.6	0.220177	0.220382	0.217924	0.269521	0.266515	0.267741		701.361	95.0677	76.8849		735.6	61.8517	61.0605	51.1226	51.1332
																	736	0.219779	0.220025	0.217446	0.268999	0.26641	0.267728		701.7	95.662	78.1237		736	61.8685	61.069	51.1532	51.1564
																	736.4	0.21991	0.220109	0.217724	0.268847	0.265885	0.267296		702.04	95.9558	79.0724		736.4	61.9093	61.1385	51.1559	51.1825
																	736.8	0.220198	0.220101	0.217904	0.268888	0.26614	0.267591		702.379	96.1375	79.8387		736.8	61.908	61.0751	51.1703	51.1823
																	737.2	0.219872	0.219992	0.217669	0.268677	0.26601	0.267629		702.718	96.9226	81.185		737.2	61.9246	61.1202	51.1946	51.2184
																	737.6	0.219777	0.219996	0.217336	0.268394	0.265551	0.267114		703.057	97.0376	81.9087		737.6	61.9381	61.1182	51.1942	51.242
																	738	0.219732	0.219625	0.217181	0.268179	0.265344	0.266996		703.396	97.4023	82.844		738	61.9733	61.1611	51.2653	51.2886
																	738.4	0.219397	0.219686	0.217167	0.268104	0.265162	0.266868		703.735	97.8143	83.645		738.4	61.9616	61.1358	51.2834	51.3114
																	738.8	0.219584	0.21973	0.217325	0.268183	0.265305	0.266625		704.074	97.9809	83.9671		738.8	62.0047	61.1683	51.2882	51.325
																	739.2	0.219222	0.219476	0.216929	0.267921	0.2647	0.266363		704.413	98.2048	84.8477		739.2	61.9977	61.2229	51.3315	51.3366
																	739.6	0.21908	0.219328	0.216592	0.267571	0.264683	0.266219		704.752	98.4521	85.4287		739.6	61.9819	61.1758	51.317	51.3356
																	740	0.219025	0.219378	0.216563	0.267362	0.264809	0.265915		705.091	98.7556	85.7805		740	62.0363	61.2194	51.3711	51.3829
																	740.4	0.218687	0.218874	0.216685	0.26733	0.264449	0.265817		705.43	98.7251	86.5654		740.4	62.0452	61.2459	51.3701	51.4041
																	740.8	0.218874	0.218874	0.216363	0.267224	0.264176	0.265761		705.768	98.9021	86.9396		740.8	62.0727	61.2451	51.3838	51.4615
																	741.2	0.218848	0.218997	0.216449	0.266957	0.264197	0.265564		706.107	99.4509	87.899		741.2	62.037	61.2703	51.3991	51.4413
																	741.6	0.218856	0.219056	0.216226	0.26665	0.263924	0.265458		706.446	99.152	88.292		741.6	62.0689	61.2874	51.4449	51.4766
																	742	0.218546	0.218697	0.216046	0.26657	0.263767	0.265222		706.784	100.118	89.6889		742	62.1682	61.3268	51.5243	51.4955
																	742.4	0.218566	0.218467	0.215878	0.266537	0.263316	0.264871		707.123	99.8025	89.3983		742.4	62.1234	61.298	51.4974	51.5093
																	742.8	0.218369	0.218426	0.215952	0.266372	0.263414	0.264832		707.461	99.9857	90.0362		742.8	62.1047	61.291	51.5156	51.5219
																	743.2	0.2183	0.218544	0.21592	0.266279	0.263235	0.264588		707.8	99.9197	90.6603		743.2	62.1091	61.3119	51.5261	51.534
																	743.6	0.218092	0.218421	0.215499	0.266007	0.263093	0.26446		708.138	100.293	90.905		743.6	62.1357	61.331	51.5659	51.5742
																	744	0.218107	0.218472	0.215715	0.265836	0.262886	0.264462		708.476	100.492	91.3297		744	62.1451	61.3297	51.5768	51.6068
																	744.4	0.217885	0.218151	0.215663	0.265555	0.262716	0.264001		708.815	100.792	91.5862		744.4	62.1715	61.3424	51.605	51.6142
																	744.8	0.21774	0.218038	0.215474	0.265645	0.262896	0.264132		709.153	100.586	92.3393		744.8	62.1245	61.3382	51.5963	51.5993
																	745.2	0.217814	0.218287	0.215541	0.265275	0.262482	0.26395		709.491	100.683	92.227		745.2	62.1613	61.3694	51.6365	51.64
																	745.6	0.217734	0.218155	0.215447	0.264856	0.262296	0.263679		709.829	101.108	93.0141		745.6	62.2157	61.4351	51.6878	51.6854
																	746	0.217741	0.218119	0.21565	0.265205	0.262235	0.263615		710.167	101.28	93.6594		746	62.2334	61.4216	51.7048	51.7274
																	746.4	0.21753	0.217967	0.21539	0.264853	0.261727	0.26314		710.505	101.751	93.6076		746.4	62.2428	61.4965	51.7273	51.7313
																	746.8	0.217581	0.217904	0.215343	0.264755	0.261921	0.263245		710.843	101.153	93.8525		746.8	62.2878	61.5088	51.7903	51.7811
																	747.2	0.21716	0.217881	0.215032	0.264423	0.261333	0.26275		711.181	101.597	94.2466		747.2	62.2775	61.5358	51.7803	51.8172
																	747.6	0.217438	0.217813	0.21517	0.264401	0.261508	0.262758		711.519	101.251	94.4425		747.6	62.2925	61.4778	51.7772	51.8198
																	748	0.217538	0.217557	0.215035	0.264365	0.261175	0.262783		711.857	101.298	94.003		748	62.2919	61.5069	51.81	51.8294
																	748.4	0.217004	0.21734	0.214698	0.264015	0.260961	0.262242		712.195	101.323	94.5868		748.4	62.3439	61.545	51.8019	51.8395
																	748.8	0.216674	0.217003	0.21437	0.263785	0.260687	0.26187		712.532	101.612	94.6933		748.8	62.3067	61.5295	51.8375	51.8746
																	749.2	0.216598	0.216777	0.214223	0.263329	0.260225	0.261902		712.87	101.815	95.0859		749.2	62.3116	61.5409	51.8488	51.876
																	749.6	0.216627	0.216771	0.214228	0.263118	0.260491	0.261621		713.208	101.668	95.2142		749.6	62.3578	61.5589	51.8798	51.8999
																	750	0.216352	0.216866	0.214399	0.263077	0.260081	0.261678		713.545	101.886	95.2548		750	62.3629	61.5758	51.9025	51.9072
																									713.883	102.584	95.6548
																									714.22	102.607	95.7563
																									714.558	102.239	95.9432
																									714.895	102.114	95.9799
																									715.232	101.945	96.006
																									715.57	102.775	96.8059
																									715.907	102.596	96.7031
																									716.244	102.455	96.9414
																									716.581	102.449	96.9424
																									716.918	102.506	97.1635
																									717.255	103.25	97.206
																									717.592	102.817	97.369
																									717.929	102.659	97.3482
																									718.266	102.759	97.3753
																									718.603	102.807	97.3336
																									718.94	102.636	97.5622
																									719.276	102.934	97.9525
																									719.613	102.659	97.658
																									719.95	102.572	97.8838
																									720.286	102.425	98.298
																									720.623	102.776	98.22
																									720.959	103.237	98.4218
																									721.296	103.084	98.8623
																									721.632	103.621	99.1877
																									721.968	103.456	98.9106
																									722.305	103.044	98.591
																									722.641	102.958	98.9991
																									722.977	102.699	98.5518
																									723.313	103.536	98.8039
																									723.649	102.838	99.0892
																									723.985	103.159	99.2341
																									724.321	103.288	98.848
																									724.657	103.309	99.3172
																									724.993	103.479	99.4151
																									725.329	103.145	99.3137
																									725.664	103.187	99.4054
																									726	103.286	99.2613
																									726.336	103.759	99.9144
																									726.671	103.127	99.4897
																									727.007	103.567	99.735
																									727.342	103.666	99.7693
																									727.678	103.712	100.191
																									728.013	103.79	100.116
																									728.349	104.18	99.6488
																									728.684	103.187	99.3912
																									729.019	103.33	99.4632
																									729.354	103.397	100.05
																									729.689	103.538	100.125
																									730.025	103.531	99.9371
																									730.36	103.05	99.6233
																									730.695	103.703	100.148
																									731.03	103.332	100.34
																									731.364	102.952	99.7773
																									731.699	103.469	99.7369
																									732.034	103.318	100.106
																									732.369	103.937	100.178
																									732.703	103.423	99.9149
																									733.038	103.927	100.144
																									733.373	103.699	99.7495
																									733.707	103.714	100.184
																									734.042	103.81	100.13
																									734.376	104.132	100.537
																									734.711	103.906	100.717
																									735.045	103.139	99.9524
																									735.379	103.886	100.458
																									735.713	103.776	100.556
																									736.048	103.836	100.75
																									736.382	103.644	100.574
																									736.716	103.238	100.082
																									737.05	103.777	99.8474
																									737.384	103.767	100.471
																									737.718	103.328	100.154
																									738.052	103.758	100.423
																									738.385	103.253	100.087
																									738.719	103.252	100.565
																									739.053	103.207	100.322
																									739.386	104.013	100.696
																									739.72	103.603	100.744
																									740.054	103.717	100.321
																									740.387	103.516	100.706
																									740.721	102.842	99.7098
																									741.054	103.287	100.247
																									741.387	103.461	100.308
																									741.721	103.153	100.314
																									742.054	103.883	100.527
																									742.387	104.377	101.263
																									742.72	104.099	101.124
																									743.053	103.571	101.358
																									743.386	104.064	101.094
																									743.719	103.764	100.79
																									744.052	103.478	100.532
																									744.385	103.425	100.771
																									744.718	103.363	100.43
																									745.051	103.881	101.009
																									745.384	103.496	100.681
																									745.716	104.009	101.038
																									746.049	104.138	100.817
																									746.382	104.368	101.084
																									746.714	104.075	100.953
																									747.047	103.443	100.648
																									747.379	104.134	101.335
																									747.711	103.752	101.086
																									748.044	103.785	101.128
																									748.376	103.587	101.008
																									748.708	104.082	101.291
																									749.04	103.011	100.011
																									749.373	103.64	100.882
																									749.705	103.346	100.473
																									750.037	103.659	100.552

## Sheet: Fig 2
	Fig. 2a					Fig, 2b			Fig. 2c								Fig. 2d																						Fig. 2e
	PSI	PSII	PSI	PSII		PSII/PSI				Fluorescence (a.u.)								VCP - Integrated density				D2 - Integrated density				LHCX1 - Integrated density				PsaA - Integrated density				RbcL - Integrated density					ASII (s-1)
	SOL		FR			SOL	FR		Wavelength (nm)	SOL			FR				µg chl a in charged sample	SOL		FR		SOL		FR		SOL		FR		SOL		FR		SOL		FR			SOL	FR
	2.1948	1.3471	6.04333	6.37887		0.613769	1.05552		600	0.020863	0.0034632	0.020863	0.0069078	0.0041998	0.0069078		4					31060.5	37096.9	66863.5	64316.7					5755.6	53614.8	7562.77	54075.4	65624.4	19447.5	71833.1	15693.4		94.697	51.3296
	2.3541	1.49317	5.8493	5.9764		0.634288	1.02173		601.01	0.00927362	-0.0027505	0.00927362	-0.000518628	0.00158767	-0.000518628		2					31088.2	26821.9	36119.4	52376.4					4790.99	43755.1	5689.82	52990.3	42239.4	35950.4	40133.4	24740.9		97.7359	77.037
	1.9643	1.7999	6.0398	6.79713		0.916306	1.12539		602.02	-0.00380289	-0.0002534	-0.00380289	-0.0019506	0.00845603	-0.0019506		1	39675.2	62177.9	57453.7	63255.3	19218.9	22903.1	36200.9	33830.6	54168.5	48768.9	64886.3	30582.9	4554.73	36280.4	4074.34	22901	31195.7	41700.2	27636.4	38926.8		135.557	98.1354
	1.8968	1.0664	6.0856	6.4812		0.56221	1.06501		603.04	0.0210918	-0.001621	0.0210918	0.0133566	0.00406241	0.0133566		0.5	29836.3	45175.4	32534.7	60453.8	12035.5	10345.1	28962.7	22493.7	29799.3	30729.5	35305.1	23802.1	4374.7	32234.5	4194.24	21958.9	17500.6	68500.9	16054.3	58759		102.451	89.8484
	2.76402	1.4897				0.538961			604.05	0.015039	-0.0015207	0.015039	0.00978018	0.00155648	0.00978018		0.2	20344	33368.2	19910.9	52433.8					18364.9	16232	18573.2	11070.8										131.639	92.5108
	1.92085	1.4773				0.769087			605.07	0.0292735	0.00169639	0.0292735	0.012911	0.00669066	0.012911		0.1	9864.73	19498.5	14701.1	30139.2					12672	9362.24	12809.2	4399.72										138.2
									605.94	0.00993107	0.00051097	0.00993107	0.00783303	0.00727368	0.00783303																								116.267
									606.95	0.00365283	0.00480034	0.00365283	0.00368651	0.00350007	0.00368651
									607.97	0.00162039	-0.0023746	0.00162039	-0.00238913	0.00034435	-0.00238913
									608.98	0.0224463	0.00575748	0.0224463	0.00440337	0.00386386	0.00440337
									610	-0.0104545	-0.0005596	-0.0104545	-0.0072212	-0.0037642	-0.0072212
									611.02	-0.0143143	-0.0018728	-0.0143143	-0.00889653	0.00256586	-0.00889653
									612.05	-0.00496918	0.00132217	-0.00496918	-0.00447059	0.00674849	-0.00447059
									612.94	0.0153637	0.00285459	0.0153637	0.00575839	0.00824609	0.00575839
									613.97	0.00331258	-2.041e-05	0.00331258	0.002312	0.0015139	0.002312
									615	-0.0403757	-0.0023729	-0.0403757	-0.0106812	0.00421645	-0.0106812
									616.02	-0.0179371	0.0027146	-0.0179371	-0.00542595	0.0012039	-0.00542595
									617.05	0.0292095	0.00428001	0.0292095	0.0121067	0.00902503	0.0121067
									617.94	0.0187679	0.0105311	0.0187679	0.00766285	-0.0032016	0.00766285
									618.97	0.00183239	0.0063103	0.00183239	-5.02691e-06	0.00322108	-5.02691e-06
									620	-0.00506213	0.00764353	-0.00506213	0.00229247	0.00295192	0.00229247
									621.01	-0.00804766	-0.0027233	-0.00804766	-0.000828552	-0.0011058	-0.000828552
									622.02	0.000684719	0.00234667	0.000684719	0.000146571	0.00024814	0.000146571
									623.04	-0.0452536	0.00733055	-0.0452536	-0.0179156	0.00326928	-0.0179156
									624.05	0.0151108	-0.001917	0.0151108	0.0084122	0.00042636	0.0084122
									625.07	-0.0485344	0.00492536	-0.0485344	-0.02237	0.00104355	-0.02237
									625.94	-0.0164601	0.0063467	-0.0164601	-0.00615476	0.00563239	-0.00615476
									626.95	0.0121347	0.00500616	0.0121347	0.00902417	-0.0002383	0.00902417
									627.97	-0.00400695	0.00584713	-0.00400695	-0.00610401	-0.0035696	-0.00610401
									628.98	-0.015295	0.00537153	-0.015295	-0.0052403	-0.0009568	-0.0052403
									630	0.012717	-0.0003997	0.012717	0.0070516	0.00311033	0.0070516
									631.01	-0.0440725	-0.0018507	-0.0440725	-0.0206934	0.00048068	-0.0206934
									632.02	-0.00066893	0.00247884	-0.00066893	-0.00260969	0.00101446	-0.00260969
									633.04	0.0227217	0.00553193	0.0227217	0.00570851	0.00086849	0.00570851
									634.05	0.0307456	-0.0004406	0.0307456	0.0215933	0.00045317	0.0215933
									635.07	0.0244511	-0.0016636	0.0244511	0.0113038	0.00584495	0.0113038
									635.94	-0.00279844	-0.0054295	-0.00279844	0.00140255	-0.0017296	0.00140255
									636.95	0.0033858	-0.0075405	0.0033858	-0.00237861	0.00405978	-0.00237861
									637.97	0.0107841	-0.0037166	0.0107841	0.00461399	0.00080891	0.00461399
									638.98	-0.00205255	-0.002082	-0.00205255	0.00630059	0.00209675	0.00630059
									640	-0.00708652	-0.0024137	-0.00708652	-0.00218767	-0.001132	-0.00218767
									641.01	0.0059462	-0.0004457	0.0059462	0.00438815	0.00662424	0.00438815
									642.02	0.00126722	0.00489781	0.00126722	0.00271245	0.00364149	0.00271245
									643.04	-0.00153966	0.00937785	-0.00153966	-0.00391388	-0.0008587	-0.00391388
									644.05	0.0134854	0.00210497	0.0134854	0.0148992	-0.0050644	0.0148992
									645.07	-0.000309858	0.00580902	-0.000309858	-0.00220873	0.00372297	-0.00220873
									645.94	0.00586647	0.0025775	0.00586647	0.000308248	0.00435716	0.000308248
									646.95	-0.0156096	-0.0032302	-0.0156096	-0.0136071	-0.0033541	-0.0136071
									647.97	-0.0091723	0.00260897	-0.0091723	-0.00411085	0.00521409	-0.00411085
									648.98	0.00134229	0.00592758	0.00134229	-0.00236734	0.00206415	-0.00236734
									650	0.000519962	-0.0012366	0.000519962	0.000773265	-0.0029808	0.000773265
									651.01	-0.00376573	0.00291514	-0.00376573	-0.00010793	0.00113906	-0.00010793
									652.02	0.0037415	-0.0016874	0.0037415	-0.000397825	0.00074705	-0.000397825
									653.04	-0.00700633	0.00396856	-0.00700633	-0.00419063	0.00290793	-0.00419063
									654.05	-0.00829993	0.00280628	-0.00829993	-0.0087456	-0.0014124	-0.0087456
									655.07	0.0268894	0.00124291	0.0268894	0.0126162	0.00211812	0.0126162
									655.94	-0.0152304	-0.00752	-0.0152304	-0.00332299	0.00432737	-0.00332299
									656.95	-0.00209383	0.00038068	-0.00209383	-0.00372024	0.00109928	-0.00372024
									657.97	-0.00325764	0.00074622	-0.00325764	0.00117705	0.00011934	0.00117705
									658.98	0.0190519	0.0096859	0.0190519	0.0070477	0.00620682	0.0070477
									660	-0.00448224	-0.0010308	-0.00448224	-0.00309271	-0.0088356	-0.00309271
									661	0.00472238	-0.0013829	0.00472238	0.00139332	0.00138142	0.00139332
									662	0.0131441	0.00529039	0.0131441	0.00840894	-0.0035083	0.00840894
									663	-0.0110988	0.00876601	-0.0110988	-0.00724595	0.0135304	-0.00724595
									664	0.00530652	0.00472091	0.00530652	-0.00393413	0.00307967	-0.00393413
									665	0.00150877	0.0101028	0.00150877	-0.000693051	0.0095539	-0.000693051
									666	0.0154184	0.00851461	0.0154184	0.00435019	0.0121291	0.00435019
									667	0.0116425	0.00905773	0.0116425	0.000464522	0.0151493	0.000464522
									668	-0.0324818	0.022312	-0.0324818	-0.0183567	0.0183553	-0.0183567
									669	0.00174877	0.0294154	0.00174877	-0.00427123	0.0181422	-0.00427123
									670	0.015479	0.0247415	0.015479	0.00698818	0.0189026	0.00698818
									671.01	0.0205437	0.0285721	0.0205437	0.012562	0.0279636	0.012562
									672.02	0.0141857	0.0353406	0.0141857	0.00510346	0.0268864	0.00510346
									673.04	0.0457668	0.0490337	0.0457668	0.0145596	0.0335746	0.0145596
									674.05	0.0527312	0.064984	0.0527312	0.026387	0.0549573	0.026387
									675.07	0.0632454	0.0731291	0.0632454	0.0423061	0.0905335	0.0423061
									675.94	0.116238	0.0797344	0.116238	0.0760573	0.0880917	0.0760573
									676.95	0.114865	0.103213	0.114865	0.0817632	0.139176	0.0817632
									677.97	0.0828472	0.143502	0.0828472	0.0887824	0.158598	0.0887824
									678.98	0.17515	0.185647	0.17515	0.146619	0.199481	0.146619
									680	0.210722	0.243706	0.210722	0.213044	0.281801	0.213044
									681	0.320149	0.291278	0.320149	0.299081	0.357181	0.299081
									682	0.422149	0.433636	0.422149	0.412748	0.424709	0.412748
									683	0.524946	0.538781	0.524946	0.504561	0.58402	0.504561
									684	0.634533	0.628797	0.634533	0.632654	0.694867	0.632654
									685	0.716828	0.750316	0.716828	0.764217	0.856006	0.764217
									686	0.828221	0.828019	0.828221	0.888963	0.930597	0.888963
									687	0.90504	0.924611	0.90504	0.946371	0.964624	0.946371
									688	1	0.943638	1	1	1	1
									689	0.90841	1	0.90841	0.944617	0.977587	0.944617
									690	0.915089	0.964767	0.915089	0.885733	0.92155	0.885733
									691	0.850004	0.942824	0.850004	0.854404	0.877518	0.854404
									692	0.870093	0.864443	0.870093	0.791605	0.89246	0.791605
									693	0.81294	0.816343	0.81294	0.740443	0.794776	0.740443
									694	0.757886	0.810413	0.757886	0.724399	0.785405	0.724399
									695	0.781332	0.764457	0.781332	0.67193	0.767547	0.67193
									696	0.778003	0.750281	0.778003	0.658287	0.719961	0.658287
									697	0.795721	0.765341	0.795721	0.659479	0.648721	0.659479
									698	0.758022	0.723772	0.758022	0.598881	0.681028	0.598881
									699	0.784232	0.760851	0.784232	0.570281	0.652776	0.570281
									700	0.76063	0.765832	0.76063	0.571924	0.665456	0.571924
									700.98	0.770242	0.778023	0.770242	0.580039	0.67261	0.580039
									701.97	0.714452	0.779904	0.714452	0.519559	0.671547	0.519559
									702.95	0.703963	0.836639	0.703963	0.524459	0.652053	0.524459
									703.94	0.761209	0.806972	0.761209	0.496638	0.622917	0.496638
									705.07	0.760136	0.840029	0.760136	0.477445	0.63321	0.477445
									706.05	0.760118	0.849368	0.760118	0.461572	0.617452	0.461572
									707.04	0.719981	0.894839	0.719981	0.438474	0.611596	0.438474
									708.02	0.756386	0.895933	0.756386	0.457513	0.599429	0.457513
									709.01	0.733929	0.914816	0.733929	0.425588	0.615547	0.425588
									710	0.730542	0.909836	0.730542	0.413482	0.620519	0.413482
									711	0.703114	0.957298	0.703114	0.380165	0.562037	0.380165
									712	0.686737	0.939952	0.686737	0.395146	0.582513	0.395146
									713	0.649563	0.983822	0.649563	0.353154	0.536027	0.353154
									714	0.671516	0.953134	0.671516	0.366943	0.515765	0.366943
									715	0.677238	0.961232	0.677238	0.36322	0.558423	0.36322
									716	0.678622	0.932245	0.678622	0.352735	0.512897	0.352735
									717	0.628368	0.950788	0.628368	0.308635	0.520787	0.308635
									718	0.621002	0.929737	0.621002	0.34365	0.44813	0.34365
									719	0.599751	0.937467	0.599751	0.30833	0.503703	0.30833
									720	0.535934	0.920394	0.535934	0.300231	0.482209	0.300231
									720.98	0.557126	0.896712	0.557126	0.289964	0.461425	0.289964
									721.97	0.522276	0.905925	0.522276	0.292794	0.452899	0.292794
									722.95	0.51675	0.850531	0.51675	0.276946	0.454312	0.276946
									723.94	0.51315	0.777799	0.51315	0.275657	0.406131	0.275657
									725.07	0.461731	0.774471	0.461731	0.230711	0.374721	0.230711
									726.05	0.459462	0.698719	0.459462	0.242207	0.374702	0.242207
									727.04	0.447238	0.652492	0.447238	0.238798	0.354387	0.238798
									728.02	0.373618	0.650657	0.373618	0.211314	0.319467	0.211314
									729.01	0.36329	0.577623	0.36329	0.197958	0.314264	0.197958
									730	0.309632	0.560209	0.309632	0.159509	0.270203	0.159509
									730.98	0.329236	0.522279	0.329236	0.178456	0.276584	0.178456
									731.97	0.307705	0.527551	0.307705	0.15463	0.264793	0.15463
									732.95	0.284825	0.471638	0.284825	0.16528	0.241594	0.16528
									733.94	0.252732	0.452987	0.252732	0.142072	0.229062	0.142072
									735.07	0.187448	0.386164	0.187448	0.111881	0.225569	0.111881
									736.05	0.242068	0.357281	0.242068	0.139735	0.200749	0.139735
									737.04	0.222241	0.360115	0.222241	0.123238	0.186766	0.123238
									738.02	0.202601	0.331878	0.202601	0.122163	0.164832	0.122163
									739.01	0.14704	0.314218	0.14704	0.0961912	0.168722	0.0961912
									740	0.166321	0.279111	0.166321	0.100756	0.147899	0.100756
									740.97	0.161385	0.276254	0.161385	0.102273	0.154532	0.102273
									741.94	0.151631	0.253884	0.151631	0.100213	0.156215	0.100213
									743.05	0.151511	0.244715	0.151511	0.0907201	0.134106	0.0907201
									744.02	0.116664	0.208821	0.116664	0.0839706	0.134891	0.0839706
									745	0.118462	0.208001	0.118462	0.0814745	0.136488	0.0814745
									745.97	0.104113	0.195116	0.104113	0.074037	0.115807	0.074037
									746.94	0.0770252	0.192659	0.0770252	0.065586	0.114432	0.065586
									748.05	0.116062	0.17316	0.116062	0.0829156	0.117132	0.0829156
									749.02	0.0988098	0.17834	0.0988098	0.0624326	0.103408	0.0624326
									750	0.0881703	0.156121	0.0881703	0.0600193	0.101738	0.0600193
									750.98	0.0811763	0.144281	0.0811763	0.0595052	0.0805553	0.0595052
									751.97	0.114459	0.162494	0.114459	0.0847898	0.081536	0.0847898
									752.95	0.0773073	0.121629	0.0773073	0.0592844	0.0988867	0.0592844
									753.94	0.0628676	0.126045	0.0628676	0.0549763	0.0809012	0.0549763
									755.07	0.0659275	0.11112	0.0659275	0.0547196	0.0756453	0.0547196
									756.05	0.0464394	0.0978631	0.0464394	0.0355593	0.0629166	0.0355593
									757.04	0.0761019	0.110633	0.0761019	0.0557952	0.0649562	0.0557952
									758.02	0.0568103	0.0958143	0.0568103	0.0429857	0.0625249	0.0429857
									759.01	0.0681915	0.0871563	0.0681915	0.0469771	0.0535891	0.0469771
									760	0.0655478	0.093994	0.0655478	0.0491044	0.0661448	0.0491044
									760.97	0.0417801	0.0900403	0.0417801	0.0395549	0.0538195	0.0395549
									761.94	0.0438088	0.0789477	0.0438088	0.0305601	0.0484176	0.0305601
									763.05	0.0532826	0.0873796	0.0532826	0.0429977	0.0464158	0.0429977
									764.02	0.0540263	0.0952643	0.0540263	0.0348497	0.0565822	0.0348497
									765	0.0739964	0.0781395	0.0739964	0.0442422	0.0573599	0.0442422
									765.97	0.062571	0.0817625	0.062571	0.0365535	0.0569431	0.0365535
									766.94	0.0220353	0.0671941	0.0220353	0.012951	0.050396	0.012951
									768.05	0.0521251	0.0758408	0.0521251	0.0359043	0.0583715	0.0359043
									769.02	0.0582965	0.0772943	0.0582965	0.0428241	0.0493209	0.0428241
									770	0.0206206	0.0677331	0.0206206	0.0275909	0.0421077	0.0275909
									770.95	0.0697909	0.0652298	0.0697909	0.0390299	0.0445074	0.0390299
									772.05	0.079114	0.062985	0.079114	0.0453757	0.0386868	0.0453757
									773.01	0.042837	0.0601129	0.042837	0.0232217	0.0403676	0.0232217
									773.97	0.0211289	0.0533079	0.0211289	0.0147152	0.031186	0.0147152
									775.06	0.0486654	0.0478792	0.0486654	0.0254475	0.0370173	0.0254475
									776.02	0.0461399	0.0496221	0.0461399	0.0285085	0.0373895	0.0285085
									776.98	-0.00277365	0.0623342	-0.00277365	-0.00218537	0.0394721	-0.00218537
									777.94	0.0373648	0.048312	0.0373648	0.0281743	0.0451439	0.0281743
									779.04	0.0397135	0.0477859	0.0397135	0.0263736	0.0278826	0.0263736
									780	0.0422664	0.0459883	0.0422664	0.0186682	0.0263587	0.0186682
									780.97	0.0326595	0.038185	0.0326595	0.0209717	0.0258467	0.0209717
									781.94	0.0193486	0.0462887	0.0193486	0.0203578	0.0209606	0.0203578
									783.05	0.0379202	0.0429544	0.0379202	0.0213563	0.0302511	0.0213563
									784.02	0.00948756	0.0427777	0.00948756	-0.000243165	0.0385102	-0.000243165
									785	0.0350981	0.0446334	0.0350981	0.0224277	0.0266256	0.0224277
									785.97	0.0494512	0.0400188	0.0494512	0.0218567	0.0265721	0.0218567
									786.94	0.0480797	0.0330553	0.0480797	0.022701	0.0240165	0.022701
									788.05	-0.000427554	0.0355609	-0.000427554	0.00126596	0.0232847	0.00126596
									789.02	0.0124798	0.0282361	0.0124798	0.0118495	0.0186322	0.0118495
									790	0.0580823	0.0259839	0.0580823	0.0255624	0.0248793	0.0255624
									790.95	0.0293644	0.029972	0.0293644	0.0176277	0.0171872	0.0176277
									792.05	-0.0125163	0.0346461	-0.0125163	-0.00134664	0.0256146	-0.00134664
									793.01	0.0403155	0.032162	0.0403155	0.0202231	0.023451	0.0202231
									793.97	0.0156029	0.0307636	0.0156029	0.0187061	0.0162495	0.0187061
									795.06	0.0183439	0.0295427	0.0183439	0.00132362	0.017558	0.00132362
									796.02	0.0400827	0.022703	0.0400827	0.0253974	0.00544576	0.0253974
									796.98	0.00629615	0.0283498	0.00629615	0.0101387	0.012019	0.0101387
									797.94	0.00216463	0.0254878	0.00216463	0.005028	0.010449	0.005028
									799.04	0.00734054	0.0288454	0.00734054	-0.00175426	0.0145015	-0.00175426
									800	0.026887	0.0145374	0.026887	0.0126857	0.0131451	0.0126857

## Sheet: Fig 3
	Fig. 3a			Fig. 3b										Fig. 3c										Fig. 3d
	Fv/Fm				ϕPSII										qL										NPQ
	SOL	FR		time (min)	SOL				FR					time (min)	SOL				FR					time (min)	SOL				FR
	0.624	0.772		0	0.577	0.605	0.599	0.568	0.764	0.782	0.774	0.768		0	1	0.996	1	0.985	0.981	0.992	0.985	0.996		0	0	0	0	0	0	0	0	0
	0.588	0.768		1	0.577	0.618	0.549	0.574	0.508	0.482	0.499	0.507		1	1	1	0.877	0.988	0.317	0.264	0.29	0.312		1	0	0	0.051	0	0.015	0.022	0.01	0.007
	0.572	0.776		2	0.591	0.629	0.558	0.584	0.494	0.47	0.481	0.494		2	1	1	0.912	1	0.301	0.252	0.272	0.298		2	0	0	0.054	0	0.021	0.028	0.015	0.014
	0.593	0.783		3	0.597	0.63	0.539	0.575	0.46	0.439	0.449	0.458		3	1	1	0.884	0.967	0.266	0.228	0.243	0.262		3	0	0	0.101	0	0.036	0.052	0.034	0.029
	0.606	0.768		4	0.589	0.62	0.493	0.553	0.434	0.419	0.427	0.432		4	0.989	0.98	0.826	0.911	0.244	0.216	0.228	0.24		4	0	0	0.237	0	0.055	0.084	0.06	0.048
	0.571			5	0.562	0.585	0.41	0.504	0.414	0.403	0.408	0.414		5	0.908	0.869	0.727	0.814	0.238	0.231	0.236	0.239		5	0	0	0.522	0.068	0.116	0.233	0.184	0.123
				6	0.566	0.586	0.403	0.509	0.408	0.397	0.402	0.408		6	0.904	0.86	0.756	0.812	0.24	0.237	0.242	0.241		6	0	0	0.631	0.044	0.151	0.302	0.25	0.158
				7	0.52	0.531	0.337	0.451	0.377	0.366	0.373	0.38		7	0.822	0.748	0.678	0.752	0.245	0.254	0.261	0.248		7	0.008	0.018	0.946	0.22	0.336	0.592	0.523	0.343
				8	0.498	0.506	0.304	0.421	0.355	0.346	0.352	0.36		8	0.82	0.746	0.652	0.745	0.254	0.272	0.28	0.259		8	0.101	0.119	1.174	0.369	0.53	0.857	0.792	0.53
				9	0.468	0.477	0.278	0.39	0.333	0.326	0.332	0.337		9	0.82	0.748	0.64	0.748	0.266	0.291	0.304	0.272		9	0.244	0.259	1.421	0.564	0.763	1.176	1.127	0.771
				10	0.418	0.429	0.233	0.34	0.299	0.292	0.294	0.307		10	0.822	0.743	0.573	0.727	0.267	0.302	0.314	0.283		10	0.523	0.523	1.746	0.886	1.076	1.637	1.62	1.123
				11	0.359	0.362	0.189	0.278	0.252	0.247	0.248	0.261		11	0.833	0.723	0.495	0.669	0.253	0.295	0.309	0.276		11	0.978	0.957	2.104	1.317	1.479	2.242	2.261	1.598
				12	0.3	0.3	0.147	0.222	0.209	0.208	0.206	0.219		12	0.792	0.68	0.406	0.59	0.233	0.283	0.295	0.265		12	1.463	1.441	2.425	1.753	1.918	2.895	2.942	2.138
				13	0.232	0.245	0.113	0.183	0.169	0.169	0.164	0.173		13	0.691	0.63	0.324	0.54	0.21	0.258	0.263	0.235		13	2.051	1.993	2.716	2.22	2.423	3.593	3.653	2.742
				14	0.181	0.205	0.076	0.144	0.129	0.133	0.128	0.137		14	0.605	0.596	0.227	0.469	0.178	0.223	0.225	0.207		14	2.656	2.558	3.007	2.708	2.978	4.272	4.321	3.34
				15	0.137	0.141	0.064	0.115	0.099	0.096	0.091	0.103		15	0.509	0.441	0.198	0.407	0.151	0.173	0.17	0.169		15	3.261	3.121	3.252	3.167	3.557	4.892	4.908	3.895
				16	0.096	0.117	0.04	0.078	0.07	0.074	0.071	0.078		16	0.384	0.397	0.129	0.295	0.115	0.142	0.14	0.137		16	3.827	3.589	3.502	3.637	4.087	5.404	5.395	4.354
				17	0.064	0.09	0.03	0.052	0.052	0.054	0.053	0.055		17	0.273	0.322	0.099	0.208	0.092	0.107	0.11	0.101		17	4.289	4.039	3.706	4.051	4.54	5.813	5.801	4.731
				18	0.425	0.477	0.404	0.434	0.419	0.409	0.406	0.421		18	1	1	0.905	1	0.499	0.57	0.578	0.511		18	1.282	0.952	0.947	1.05	1.291	1.981	1.928	1.329
				19	0.465	0.516	0.428	0.468	0.438	0.422	0.421	0.438		19	1	1	0.95	1	0.452	0.495	0.514	0.465		19	0.955	0.659	0.85	0.819	0.919	1.444	1.449	0.98
				20	0.488	0.538	0.44	0.488	0.442	0.429	0.429	0.443		20	1	1	0.962	1	0.44	0.48	0.504	0.456		20	0.741	0.486	0.785	0.658	0.838	1.312	1.331	0.904

## Sheet: Fig 4
	Fig. 4a			Fig. 4b			Fig. 4c
	TEF (s-1PSI-1)			LEF (s-1PSI-1)			AEF (s-1PSI-1)
	SOL	FR		SOL	FR		SOL	FR
	36.9043	28.3136		27.4196	25.166		4.6729	2.47304
	25.7497	26.1081		17.6399	24.7244		5.70994	2.14531
	26.8244	30.3211		19.5014	28.964		4.115	2.24551
	26.5317	31.9126		18.462	29.5389		5.17527	2.24215
	29.3136	33.2027		21.3975	30.8623		5.03931	2.65186
	29.4392			20.0712			5.4941

## Sheet: Fig 6
	Fig. 6a				Fig. 6b			Fig. 6c			Fig. 6e				Fig. 6f				Fig. 6g
	Thylakoid body detection				N membrane per stack			Area %			Stacking repeat distance				Lumen thickness (nm)					Average local thickness (counts)
		SOL	FR		SOL	FR		SOL	FR		SOL	FR-S	FR-TB		SOL	FR -S	FR -TB		Thickness	SOL	FR
	DETECTED		23		2	4		66	76.436		19.359	22.3994	19.7655		9	5	4		0	203.5	484.5
	NOT DETECTED	67	5		2	5		46.386	82.926		21.5323	20.6301	20.6166		10	7	4		3	3808.29	6820.07
	UNDER CONSTRUCTION		18		3	6		60.25	71.295		21.9397	21.799	20.0958		9	6	3		7	6415.71	8342.93
					3	7		63.292	84.261		15.6583	20.9928	21.3056		11	7	5		10	6542.64	6786.33
					3	8		59.02	95.386		20.671	20.5828	18.4018		5	6	4		14	5969.93	5096
					3	7		56.182	71.475		21.313	19.5045	18.5442		9	6	3		17	7628.93	6441.2
					3	7		60.684	71.726		17.0265	19.7497	22		5	8	4		21	11738.7	8692.93
					2	5		60.383	49.588		21.0603	19.002	20.0518		7	4	3		24	10440.4	8316.73
					3	2		66	65.624		21.1273	18.4946	21.683		7	4	3		28	8974.43	9087.13
					3	3		53	74.664		20.6663	19.4688	14.8246		7	4	4		31	7477.79	8364.53
					2	3		67	62.327		24.34	20.2395	15.4189		7	4	4		34	6960.07	9816.87
					2	4		60	69.781		23.991	18.5446	15.219		5	4	4		38	9721.5	13562
					2	2		54	74.618		24.7973	23.8093			7	3	3		41	12811.9	12981.1
					1	3		55	72.228		24.8395	21.0469			6	5	4		45	12814.8	13291.9
					4	5			71		29.0935	21.7503			6	7	3		48	11635.1	14319.5
					2	6					22.8193	22.0983			5	5	5		52	12358	15292.3
					1	6					24.2073	20.23			6	5	3		55	14117.1	17076.3
					4	2					25.395	20.4116			8	5	3		58	20918.7	18469.4
					4	4					22.331	20.1747			5	6	5		62	22983.3	18162.9
					4	3					21.1405	21.096			5	7	3		65	23675.1	17723
					3	1					20.827	20.528			6	8	5		69	15905	14412.4
					3	4					22.0095	18.521			6	8	7		72	12492.7	13712.7
					3	4					20.8933	20.5788			6	8	4		76	7878.93	14600.7
					2	6					20.4645	19.3448			8	8	5		79	6713.57	14788.8
					1	2					20.5217	19.8058			6	6	6		83	6484.86	14089.9
					3	3					25.5365	21.6307			8	8	6		86	4647.14	13758.5
					2	1					25.132	19.9677			8	5	5		89	3789.5	12586.9
					1	5					24.1493	21.3918			9	10	7		93	3953.36	12775.9
					4	5					23.0363	20.2536			10	5	5		96	2428.79	15069.5
					3	2					22.9307	20.7369			8	9	4		100	1770	13283.1
					4	2					20.619	20.5261			8	5	5		103	1690.29	14413.3
					3	6					22.3053	20.1123				8	4		107	945.5	13097.2
					3	5					23.475	19.5975					4		110	574.214	11061.4
					4	6					20.5163	19.9746					7		113	1692.21	10175.4
					4	5					18.7323	20.7748					6		117	517.143	11791.9
					4	5					27.2415	20.8617					8		120	616.286	8639
					3	3					24.483	21.7					6		124	739.786	12097.6
					2	4					25.4737	22.1913					5		127	877.929	7609.67
					1	2					26.2273	19.7777					5		131	325.143	8442.33
					3	6					22.7743	22.4007					4		134	0	5154.6
					1	15					20.7877	19.1965					5		138	0	6707.53
					3	11					21.354	16.5305					3		141	0	4568.47
					1	7					20.2693	19.0558					4		144	0	6201.33
					3	6						19.1492					4		148	0	4885.47
					1	4						19.3535					4		151	0	4743.73
					3	3					21.6737	18.1803					6		155	0	3560.67
					3	4					20.3697	17.7807					5		158	0	3619.47
					3	5					22.5105	18.6545					7		162	0	3749.8
					3	5					21.9457	19.015					5		165	0	3308.6
					1	4					21.687	20.1418					5		168	0	3792.27
					3	5					24.205	21.77					5		172	0	2601.53
					1	2					22.7363	20.293					5		175	0	2548.6
					3	3					23.9093	20.6947					6		179	0	2172.6
					1	4					23.0943	19.7278					3		182	0	2379.4
					3	4					23.548	19.1537					4		186	0	2533.53
					3	5					20.393						5		189	0	2682.8
					3	7					21.2325	24.4217							193	0	1579.27
					1	7					21.764	24.4982							196	0	2161.47
					3	5					22.3233	24.3634							199	0	1865.27
					1	5					21.95	24.5811							203	0	580.2
					3	3					19.5597	20.6879							206	0	1006.47
					1	4					18.7403	18.128							210	0	818.133
					3	2					20.1505	18.2815							213	0	1735.93
					2	4					22.5193	19.4638							217	0	969.933
					1	2					20.9467	20.501							220	0	422.467
					3	4					24.486	18.8762							223	0	1977.73
					3	5					23.144	20.5116							227	0	1049.4
					3	6					24.0107	20.2518							230	0	445.267
					3	7					24.726	20.5625							234	0	820.6
					3	18					25.62	20.3598							237	0	1075.2
					3	6					22.1757	21.1847							241	0	331
					3	6					22.8405	15.5433							244	0	648.133
					3	2					22.0953	14.9877							248	0	529.8
					2	3					23.0625	15.752							251	0	1203.93
					2	3					22.065	15.1517							254	0	597.533
					2	3						16.145							258	0	459.8
					2	3													261	0	931.6
					3	3													265	0	1799.07
					3	6													268	0	959.067
					2	4													272	0	366.8
					3	2													275	0	1776.8
					2	2													278	0	3029.33
					1	3													282	0	350.667
					3	2													285	0	342.533
					1	2													289	0	5446.8
					3	2													292	0	438.133
					3	1													296	0	463.8
					2	4													299	0	524
					3	7													303	0	809.333
					2	7													306	0	434.8
					1	1													309	0	305.867
					3	5													313	0	1953.73
					1	6													316	0	443.333
					1	4													320	0	433.067
					3	3													323	0	341.667
					1	1													327	0	274.667
					3	1													330	0	306.6
					2	2													333	0	423.867
					1	3													337	0	542
					3	32													340	0	412.4
					1	6													344	0	325.333
					2	3													347	0	2929.67
					3	3													351	0	362.933
					1	4													354	0	423
					3														358	0	286.467
					3														361	0	357.867
					3	1													364	0	269.6
					3	1													368	0	260.4
					3	2													371	0	252.267
					3	3													375	0	267.4
					1	3													378	0	292.867
					3	6													382	0	270.467
					2	8													385	0	286.533
					2	5													388	0	697.2
					2	5													392	0	584.867
					2	3													395	0	2232.73
					3	5													399	0	419.667
					3														402	0	413.933
					1	3													406	0	3160
					2	3													409	0	395.267
					2	5													413	0	345.6
					1	4													416	0	2801.47
					2	5													419	0	548.4
					2	4													423	0	1181.07
					3	5													426	0	1794.73
					3	5													430	0	330.133
					1														433	0	6363.67
					3	3													437	0	5702.07
					1	4													440	0	137.267
					3	8													443	0	1165.27
					2	7													447	0	196.467
					3	6													450	0	586.4
					3	8													454	0	226.467
					3	9													457	0	203
					2	3													461	0	3695.73
					1	2													464	0	155.267
					1	6													468	0	921.133
					2	3													471	0	149.8
					3	2													474	0	137.333
					1	5													478	0	506.133
					3	4													481	0	181.2
					3	6													485	0	138.667
					2	8													488	0	139.6
					2	5													492	0	153.4
					2	4													495	0	124.533
					3	4													498	0	99.8
					3	4													502	0	658.133
					3	5													505	0	4262.33
					3	4													509	0	67.0667
					2	2													512	0	225.067
					1	4													516	0	137.267
					2	5													519	0	141.8
					1	2													523	0	94.9333
					3	1													526	0	127
					3	2													529	0	95.7333
					2	3													533	0	116.333
					2	6													536	0	89.2667
					1	6													540	0	81.6
					3	6													543	0	75.2667
					1	6													547	0	93.3333
					2	1													550	0	84.2
					1	3													553	0	59.1333
					2	3													557	0	66.2
					1	5													560	0	65.6667
					3	4													564	0	74.5333
					3	4													567	0	69.8667
					2	4													571	0	58.6
					1	3													574	0	64.6
					2														578	0	56.9333
					1														581	0	46.6667
					3														584	0	69.9333
					2	3													588	0	60.2
					2	2													591	0	65.8667
					2	3													595	0	48.4
					2	4													598	0	52.7333
					1	4													602	0	44.4
					3	4													605	0	41
					3	5													608	0	61.2667
					3	6													612	0	52.5333
					3	8													615	0	43.3333
					3	5													619	0	47.9333
					3	2													622	0	46
					3	3													626	0	33.9333
					1	3													629	0	53.3333
					3	6													633	0	49.4667
					4	4													636	0	32.2
					1	4													639	0	41.4
					2	4													643	0	59.4667
					2														646	0	53
					2														650	0	47.4667
					3	1													653	0	50.6
					1	3													657	0	41
					4	3													660	0	59.2667
					3	4													663	0	47.0667
					3	5													667	0	38.7333
					3	2													670	0	47.6
					1	6													674	0	39.8667
					2	6													677	0	59.8
					3	1													681	0	43.4
					3	6													684	0	45.4667
					3	4													688	0	33.1333
					3	6													691	0	28.4667
					3	7													694	0	53.1333
					3	8													698	0	45.2
					2	3													701	0	67.6667
					2	2													705	0	87.9333
					1	3													708	0	85.2
					2	1													712	0	148.2
					1	3													715	0	78.0667
					3	3													718	0	138.133
					1	2													722	0	88.6
					2	3													725	0	111.533
					2	4													729	0	70.8
					1	3													732	0	87
					3	2													736	0	108
					1	3													739	0	49.8
					3	2													743	0	103.267
					1	33													746	0	52.4667
					2	5													749	0	98.6667
					1	4													753	0	68.1333
					2	5													756	0	61.9333
					1	2													760	0	75.5333
					3	2													763	0	64.2
					1	3													767	0	35.9333
					2	2													770	0	90.5333
					2	4													773	0	51.8667
					1	4													777	0	55.8
					3	3													780	0	47.7333
					1	3													784	0	66.6
					3	5													787	0	49.9333
					1	7													791	0	77.3333
					3	6													794	0	94.8667
					3	2													798	0	69.2667
					3	2													801	0	93.1333
					1	2													804	0	66.5333
					4	4													808	0	85.8667
					1	4													811	0	90.9333
					3	4													815	0	310.867
					2	2													818	0	291.867
					3	2													822	0	229.467
					2	3													825	0	222.4
					3	2													828	0	158.867
					2	2													832	0	183.2
					2	2													835	0	8484.53
					2	2													839	0	129.533
					3	3													842	0	69
					2	4													846	0	86.3333
					2	3													849	0	85.2
					3	2													853	0	90.2667
					3	4													856	0	85.7333
					3	6													859	0	109.6
					1	7													863	0	139.067
					3	6													866	0	12525.1
					2	3													870	0	0
					2	3													873	0	0
					3	2													877	0	0
					3	3
					3	1
					1	1
					3	5
					3	6
					3	4
					1	3
					3	5
					3	2
					1	2
					2	1
					2	1
					1	3
					2	9
					3	13
					1	3
					3	3
					3
					1	2
					1	7
					1	36
					1
					3	1
					1	35
					3	8
					3
					1	56
					3
					4	5
					2	11
					1	3
					2	9
					1	8
					3	3
					1	4
					2	9
					2
					1	3
					3	3
					1	7
					3	4
					1	49
					2	6
					1	2
					2	4
					1	3
					3	5
					1	7
					2	2
					2	5
					1	3
					3	3
					1	4
					3	5
					1	4
					3	5
					3	5
					3	3
					1	3
					3	6
					1	3
					3	5
					4	6
					1	6
					1	5
					1	3
					3	3
					4	4
					3	3
					2	7
					3	5
					1	3
					2	2
					1	3
					3	5
					1	5
					3	4
					3	3
					1	3
					2	2
					2	5
					3	3
					3	4
					1	4
					2	3
					3	3
					3	2
						2
						2
						3
						4
						4
						5
						3
						3
						2
						2
						3
						3
						4
						4
						4
						4
						18
						3
						2
